# Supplementary material for: Bringing severe acute malnutrition treatment close to households through community health workers can lead to early admissions and improved discharge outcomes
Source: PLoS One. 2020 Feb 5;15(2):e0227939. doi: 10.1371/journal.pone.0227939 (PMC7001926; doi:10.1371/journal.pone.0227939)
Supplement: S1 Data — (XLSX) [file pone.0227939.s001.xlsx]

## Sheet: iCCM_Pilot_Mali
Age	Sex	Provider	Admission_Type	New_Adm	Readm_Adm	Relapse_Adm	TUrenas_Adm	TUreni_Adm	Height_adm	Weight_adm	Oedema	WHZ_adm	Cat_Q_WHZ	Cat_WHZ_adm	MUACmm_adm	MUAC_adm_Quartiles	Diarrohea	Diarrohea_Num	Vomit	Vomit_Num	Fever	Fever_Num	Cough	Cough_Num	Dermatosis	Pale_Conjuntiva	Breaths_min	Temperature	Malaria_Test_Result	Stay_Days_Dates	Stay_Categ	nb_absence	Absence	Discharge_motive	Cured	Defaulted	Not_Response	Death	Transfer_URENI	Transfer_URENAS	Ref_atAdmision	Ref_AnyTime	Ref_URENI_adm	Ref_URENI_anytime	Malaria	nb_palu	ARI	nb_ira	Diarrhoea
12	Female	CHW	Transferred from URENAS (OTP)	No	No	No	Yes	No	73	6.5	No	-3.47	Q1 - Q2 (-3.24)	SAM (<-3 Zscore)	105	< Q1 (110mm)	No	0	No	0	No	0	No	0	No	No	38	37	Negative	0		0	No						No	No			No	No	No		No		No
11	Female	CHW	Transferred from URENAS (OTP)	No	No	No	Yes	No	63.5	5.2	No	-2.97	Q2 - Q3 (-2.75)	MAM (<-2 Zscore)	124	>Q3 (>120mm)	No	0	No	0	No	0	No	0	No	No	36	36.6		28	<= 6 weeks (42 days)	0	No	Cured	Yes	No	No	No	No	No	No	No	No	No	No		No		No
6	Female	Health Facility	New	Yes	No	No	No	No	60	4.1	No	-4.08	<Q1 (-3.69)	SAM (<-3 Zscore)	110	< Q1 (110mm)	No	0	Yes	1	Yes	3	Yes	3	No	No	30	35.6	Positive	45	> 6 weeks (42 days)	0	No	Cured	Yes	No	No	No	No	No	No	No	No	No	No		No		No
11	Male	Health Facility	New	Yes	No	No	No	No	70	6.1	No	-4.03	<Q1 (-3.69)	SAM (<-3 Zscore)	120	Q2-Q3 (115-120)	No	0	Yes	3	Yes	3	Yes	3	No	No	26	35	Positive	56	> 6 weeks (42 days)	0	No	Cured	Yes	No	No	No	No	No	No	No	No	No	Yes	1	No		No
9	Female	Health Facility	New	Yes	No	No	No	No	72	6.5	No	-3.21	Q2 - Q3 (-2.75)	SAM (<-3 Zscore)	111	Q1-Q2 (110-115mm)	No	0	Yes	3	Yes	3	Yes	3	No	No	30	35.5	Positive	49	> 6 weeks (42 days)	0	No	Cured	Yes	No	No	No	No	No	No	No	No	No	Yes	1	No		No
9	Female	Health Facility	New	Yes	No	No	No	No	67	5.9	No	-2.81	Q2 - Q3 (-2.75)	MAM (<-2 Zscore)	121	>Q3 (>120mm)	Yes	2	Yes	4	Yes	4	No	0	No	No	30	36.5	Positive	38	<= 6 weeks (42 days)	0	No	Cured	Yes	No	No	No	No	No	No	No	No	No	Yes	1	No		No
10	Female	Health Facility	New	Yes	No	No	No	No	67	5.2	No	-4.2	<Q1 (-3.69)	SAM (<-3 Zscore)	105	< Q1 (110mm)	Yes	3	Yes	3	Yes	3	Yes	3	No	No	30	36	Negative	0				Transferred to URENI (Hospital)	No	No	No	No	Yes	No	Yes	Yes	Yes	Yes	No		No		No
16	Male	Health Facility	New	Yes	No	No	No	No	69	5.7	No	-4.49	<Q1 (-3.69)	SAM (<-3 Zscore)	110	< Q1 (110mm)	Yes	2	Yes	2	Yes	2	No	0	No	No	30	36	Negative	0				Transferred to URENI (Hospital)	No	No	No	No	Yes	No	Yes	Yes	Yes	Yes	No		No		No
12	Female	Health Facility	New	Yes	No	No	No	No	73	6.3	No	-3.81	<Q1 (-3.69)	SAM (<-3 Zscore)	111	Q1-Q2 (110-115mm)	No	0	Yes	2	Yes	2	Yes	2	No	No	30	36	Negative	35	<= 6 weeks (42 days)	0	No	Cured	Yes	No	No	No	No	No	No	No	No	No	No		No		No
9	Female	Health Facility	New	Yes	No	No	No	No	64	5.1	No	-3.39	Q1 - Q2 (-3.24)	SAM (<-3 Zscore)	119	Q2-Q3 (115-120)	No	0	No	0	Yes	2	No	0	No	No	30	35.5	Negative	49	> 6 weeks (42 days)	0	No	Cured	Yes	No	No	No	No	No	No	No	No	No	No		No		No
12	Male	Health Facility	New	Yes	No	No	No	No	70	6.5	No	-3.28	Q1 - Q2 (-3.24)	SAM (<-3 Zscore)	118	Q2-Q3 (115-120)	No	0	No	0	Yes	2	Yes	2	No	No	30	36.5	Negative	48	> 6 weeks (42 days)	0	No	Cured	Yes	No	No	No	No	No	No	No	No	No	No		No		No
36	Female	Health Facility	New	Yes	No	No	No	No	85	10.3	No	-1.16	> Q4	Not acute (>-2 Zscore)	110	< Q1 (110mm)	No	0	No	0	Yes	2	Yes	2	No	No	30	36	Negative	0				Transferred to URENI (Hospital)	No	No	No	No	Yes	No	Yes	Yes	Yes	Yes	No		No		No
14	Male	Health Facility	New	Yes	No	No	No	No	75	7.1	No	-3.64	Q1 - Q2 (-3.24)	SAM (<-3 Zscore)	106	< Q1 (110mm)	Yes	2	Yes	2	Yes	2	No	0	No	No	30	36	Negative	20	<= 6 weeks (42 days)	0	No	Cured	Yes	No	No	No	No	No	No	No	No	No	No		No		No
26	Male	Health Facility	New	Yes	No	No	No	No	87	8.4	No	-4.64	<Q1 (-3.69)	SAM (<-3 Zscore)	111	Q1-Q2 (110-115mm)	No	0	No	0	Yes	4	Yes	4	No	No	30	36	Negative	0				Transferred to URENAS (OTP)	No	No	No	No	No	Yes	Yes	Yes	No	No	No		No		No
8	Male	Health Facility	New	Yes	No	No	No	No	69	6.3	No	-3.33	Q1 - Q2 (-3.24)	SAM (<-3 Zscore)	119	Q2-Q3 (115-120)	Yes	1	No	0	Yes	1	No	0	No	No	30	35	Negative	61	> 6 weeks (42 days)			Transferred to URENAS (OTP)	No	No	No	No	No	Yes	No	Yes	No	No	No		No		No
15	Male	Health Facility	New	Yes	No	No	No	No	73	6.4	No	-4.33	<Q1 (-3.69)	SAM (<-3 Zscore)	111	Q1-Q2 (110-115mm)	Yes	1	Yes	1	Yes	1	Yes	1	No	No	30	35.6	Negative	0				Transferred to URENAS (OTP)	No	No	No	No	No	Yes	Yes	Yes	No	No	No		No		No
6	Male	Health Facility	New	Yes	No	No	No	No	65	5.4	No	-3.73	<Q1 (-3.69)	SAM (<-3 Zscore)	111	Q1-Q2 (110-115mm)	No	0	No	0	Yes	2	Yes	2	No	No	30	36	Negative	24	<= 6 weeks (42 days)	0	No	Cured	Yes	No	No	No	No	No	No	No	No	No	No		No		No
17	Male	Health Facility	New	Yes	No	No	No	No	75	7.3	No	-3.31	Q1 - Q2 (-3.24)	SAM (<-3 Zscore)	121	>Q3 (>120mm)	No	0	Yes	3	Yes	3	Yes	3	No	No	30	36	Negative	6	<= 6 weeks (42 days)			Transferred to URENI (Hospital)	No	No	No	No	Yes	No	Yes	Yes	Yes	Yes	No		No		No
6	Male	Health Facility	New	Yes	No	No	No	No	65	5.5	No	-3.52	Q1 - Q2 (-3.24)	SAM (<-3 Zscore)	109	< Q1 (110mm)	No	0	No	0	Yes	2	Yes	2	No	No	30	35	Negative	30	<= 6 weeks (42 days)	0	No	Cured	Yes	No	No	No	No	No	No	No	No	No	No		No		No
9	Female	Health Facility	New	Yes	No	No	No	No	64	5.3	No	-2.95	Q2 - Q3 (-2.75)	MAM (<-2 Zscore)	111	Q1-Q2 (110-115mm)	No	0	No	0	No	0	No	0	No	No	30	35.5	Negative	0				Transferred to URENAS (OTP)	No	No	No	No	No	Yes	Yes	Yes	No	No	No		No		No
6	Male	Health Facility	New	Yes	No	No	No	No	55	4.2	No	-0.94	> Q4	Not acute (>-2 Zscore)	91	< Q1 (110mm)	Yes	4	Yes	4	Yes	4	Yes	4	No	No	34	36.5	Negative	0				Transferred to URENAS (OTP)	No	No	No	No	No	Yes	Yes	Yes	No	No	No		Yes	1	Yes
14	Male	Health Facility	New	Yes	No	No	No	No	75	7.2	No	-3.48	Q1 - Q2 (-3.24)	SAM (<-3 Zscore)	114	Q1-Q2 (110-115mm)	Yes	1	No	0	Yes	1	Yes	1	No	No	30	36	Positive	15	<= 6 weeks (42 days)	1	Yes	Transferred to URENI (Hospital)	No	No	No	No	Yes	No	No	Yes	No	Yes	No		No		No
8	Female	Health Facility	New	Yes	No	No	No	No	61.5	5.6	No	-1.23	> Q4	Not acute (>-2 Zscore)	111	Q1-Q2 (110-115mm)	No	0	No	0	No	0	No	0	No	No	33	36	Negative	21	<= 6 weeks (42 days)	0	No	Cured	Yes	No	No	No	No	No	No	No	No	No	No		No		No
7	Female	Health Facility	New	Yes	No	No	No	No	64	5	No	-3.61	Q1 - Q2 (-3.24)	SAM (<-3 Zscore)	111	Q1-Q2 (110-115mm)	No	0	No	0	Yes	2	Yes	2	No	No	30	35.5	Negative	79	> 6 weeks (42 days)	0	No	Cured	Yes	No	No	No	No	No	No	No	No	No	No		No		No
7	Male	Health Facility	New	Yes	No	No	No	No	63	6	No	-1.51	> Q4	Not acute (>-2 Zscore)	113	Q1-Q2 (110-115mm)	No	0	No	0	No	0	Yes	2	No	No	30	35	Negative	56	> 6 weeks (42 days)	0	No	Cured	Yes	No	No	No	No	No	No	No	No	No	No		No		No
7	Male	Health Facility	New	Yes	No	No	No	No	63	4.6	No	-4.74	<Q1 (-3.69)	SAM (<-3 Zscore)	111	Q1-Q2 (110-115mm)	No	0	No	0	No	0	Yes	1	No	No	30	35	Negative	28	<= 6 weeks (42 days)	0	No	Cured	Yes	No	No	No	No	No	No	No	No	No	No		No		No
11	Female	Health Facility	New	Yes	No	No	No	No	63.5	5.3	No	-2.75	Q2 - Q3 (-2.75)	MAM (<-2 Zscore)	113	Q1-Q2 (110-115mm)	No	0	No	0	No	0	No	0	No	No	30	35.5	Negative	28	<= 6 weeks (42 days)	0	No	Cured	Yes	No	No	No	No	No	No	No	No	No	No		No		No
8	Female	Health Facility	New	Yes	No	No	No	No	61	5.5	No	-1.21	> Q4	Not acute (>-2 Zscore)	100	< Q1 (110mm)	No	0	Yes	2	Yes	2	Yes	2	No	No	30	36.5	Positive	49	> 6 weeks (42 days)	0	No	Cured	Yes	No	No	No	No	No	No	No	No	No	No		No		No
12	Male	Health Facility	New	Yes	No	No	No	No	82	9.6	No	-1.49	> Q4	Not acute (>-2 Zscore)	115	Q1-Q2 (110-115mm)	Yes	2	Yes	2	No	0	No	0	No	No	30	36.5	Positive	53	> 6 weeks (42 days)	0	No	Cured	Yes	No	No	No	No	No	No	No	No	No	Yes	1	Yes	1	Yes
12	Female	Health Facility	New	Yes	No	No	No	No	66	5.6	No	-3.07	Q2 - Q3 (-2.75)	SAM (<-3 Zscore)	111	Q1-Q2 (110-115mm)	No	0	Yes	3	Yes	3	Yes	3	No	No	30	35	Negative	40	<= 6 weeks (42 days)	0	No	Cured	Yes	No	No	No	No	No	No	No	No	No	No		Yes	1	No
8	Male	Health Facility	New	Yes	No	No	No	No	69	4.5	No	-6.82	<Q1 (-3.69)	SAM (<-3 Zscore)	111	Q1-Q2 (110-115mm)	No	0	No	0	Yes	3	Yes	3	No	No	30	35.5	Negative	60	> 6 weeks (42 days)	0	No	Cured	Yes	No	No	No	No	No	No	No	No	No	No		Yes	1	No
6	Female	Health Facility	New	Yes	No	No	No	No	64	5.4	No	-2.73	> Q4	MAM (<-2 Zscore)	115	Q1-Q2 (110-115mm)	No	0	No	0	No	0	No	0	No	No	30	35.5	Negative	35	<= 6 weeks (42 days)	0	No	Cured	Yes	No	No	No	No	No	No	No	No	No	No		No		No
8	Female	Health Facility	New	Yes	No	No	No	No	73	6.8	No	-2.95	Q2 - Q3 (-2.75)	MAM (<-2 Zscore)	120	Q2-Q3 (115-120)	No	0	Yes	3	Yes	3	Yes	3	No	No	30	35.5	Positive	39	<= 6 weeks (42 days)	0	No	Cured	Yes	No	No	No	No	No	No	No	No	No	Yes	1	Yes	1	No
13	Female	CHW	New	Yes	No	No	No	No	66	5	No	-4.29	<Q1 (-3.69)	SAM (<-3 Zscore)	111	Q1-Q2 (110-115mm)	No	0	No	0	No	0	No	0	No	No	30	35.5	Negative	46	> 6 weeks (42 days)	0	No	Cured	Yes	No	No	No	No	No	No	No	No	No	Yes	1	No		No
16	Male	Health Facility	New	Yes	No	No	No	No	68	6	No	-3.58	Q1 - Q2 (-3.24)	SAM (<-3 Zscore)	115	Q1-Q2 (110-115mm)	No	0	No	0	Yes	2	Yes	2	No	No	30	35.5	Negative	42	<= 6 weeks (42 days)	0	No	Cured	Yes	No	No	No	No	No	No	No	No	No	No		Yes	1	No
18	Female	Health Facility	New	Yes	No	No	No	No	74	6	No	-4.55	<Q1 (-3.69)	SAM (<-3 Zscore)	111	Q1-Q2 (110-115mm)	No	0	No	0	No	0	Yes	2	No	No	30	35.5	Negative	49	> 6 weeks (42 days)	0	No	Cured	Yes	No	No	No	No	No	No	No	No	No	No		Yes	1	No
6	Male	Health Facility	New	Yes	No	No	No	No	62	4.1	No	-5.53	<Q1 (-3.69)	SAM (<-3 Zscore)	111	Q1-Q2 (110-115mm)	No	0	No	0	No	0	Yes	2	No	No	30	35.5	Negative	49	> 6 weeks (42 days)	0	No	Cured	Yes	No	No	No	No	No	No	No	No	No	Yes	1	No		Yes
18	Female	Health Facility	New	Yes	No	No	No	No	69	6.2	No	-2.88	Q2 - Q3 (-2.75)	MAM (<-2 Zscore)	111	Q1-Q2 (110-115mm)	No	0	No	0	Yes	2	Yes	2	No	No	30	36.5	Negative	35	<= 6 weeks (42 days)	0	No	Cured	Yes	No	No	No	No	No	No	No	No	No	No		Yes	1	No
7	Male	Health Facility	New	Yes	No	No	No	No	67.5	5.6	No	-4.22	<Q1 (-3.69)	SAM (<-3 Zscore)	117	Q2-Q3 (115-120)	Yes	2	No	0	Yes	2	No	0	No	No	30	35.6	Negative	28	<= 6 weeks (42 days)	0	No	Cured	Yes	No	No	No	No	No	No	No	No	No	No		No		Yes
6	Male	Health Facility	New	Yes	No	No	No	No	57	3.4	No	-4.87	<Q1 (-3.69)	SAM (<-3 Zscore)	106	< Q1 (110mm)	No	0	No	0	Yes	2	Yes	2	No	No	30	36.5	Negative	20	<= 6 weeks (42 days)	0	No	Death	No	No	No	Yes	No	No	No	No	No	No	No		Yes	1	No
12	Female	Health Facility	Transferred from URENAS (OTP)	No	No	No	Yes	No	71	6.7	No	-2.56	> Q4	MAM (<-2 Zscore)	119	Q2-Q3 (115-120)	No	0	No	0	Yes	2	No	0	No	No	38	36.6	Negative	21	<= 6 weeks (42 days)	0	No	Cured	Yes	No	No	No	No	No	No	No	No	No	No		Yes	1	No
12	Female	Health Facility	New	Yes	No	No	No	No	71	5.5	No	-4.71	<Q1 (-3.69)	SAM (<-3 Zscore)	119	Q2-Q3 (115-120)	Yes	2	Yes	2	Yes	2	Yes	2	No	No	30	35.6	Positive	0									No	No			No	No	Yes	1	Yes	1	Yes
24	Female	Health Facility	New	Yes	No	No	No	No	66	5.8	No	-2.91	Q2 - Q3 (-2.75)	MAM (<-2 Zscore)	112	Q1-Q2 (110-115mm)	No	0	Yes	3	Yes	3	No	0	No	No	30	35.5	Negative	27	<= 6 weeks (42 days)	0	No	Cured	Yes	No	No	No	No	No	No	No	No	No	No		No		No
24	Male	Health Facility	New	Yes	No	No	No	No	73	7	No	-3.48	Q1 - Q2 (-3.24)	SAM (<-3 Zscore)	111	Q1-Q2 (110-115mm)	No	0	No	0	Yes	2	Yes	2	No	No	30	35.5	Negative	56	> 6 weeks (42 days)	0	No	Cured	Yes	No	No	No	No	No	No	No	No	No	No		No		No
14	Female	Health Facility	New	Yes	No	No	No	No	69	5	No	-5.13	<Q1 (-3.69)	SAM (<-3 Zscore)	120	Q2-Q3 (115-120)	No	0	No	0	No	0	No	0	No	No	30	35.5	Negative	28	<= 6 weeks (42 days)	1	Yes	Cured	Yes	No	No	No	No	No	No	No	No	No	No		No		No
13	Female	CHW	New	Yes	No	No	No	No	74	7	No	-2.87	Q2 - Q3 (-2.75)	MAM (<-2 Zscore)	125	>Q3 (>120mm)	No	0	No	0	No	0	No	0	No	No	38	36.6	Negative	47	> 6 weeks (42 days)	0	No	Cured	Yes	No	No	No	No	No	No	No	No	No	No		No		No
14	Female	CHW	New	Yes	No	No	No	No	75	7.4	No	-2.45	> Q4	MAM (<-2 Zscore)	130	>Q3 (>120mm)	No	0	No	0	No	0	No	0	No	No	35	35.5	Negative	28	<= 6 weeks (42 days)	0	No	Cured	Yes	No	No	No	No	No	No	No	No	No	No		No		No
14	Female	CHW	New	Yes	No	No	No	No	75	7.4	No	-2.45	> Q4	MAM (<-2 Zscore)	130	>Q3 (>120mm)	No	0	No	0	No	0	No	0	No	No	35	35.6	Negative	32	<= 6 weeks (42 days)	0	No	Cured	Yes	No	No	No	No	No	No	No	No	No	No		No		No
13	Female	CHW	New	Yes	No	No	No	No	72	6.9	No	-2.5	> Q4	MAM (<-2 Zscore)	125	>Q3 (>120mm)	No	0	No	0	No	0	No	0	No	No	35	36.5	Negative	15	<= 6 weeks (42 days)	0	No	Defaulted	No	Yes	No	No	No	No	No	No	No	No	No		No		No
14	Female	CHW	Relapse	No	No	Yes	No	No	73	6.1	No	-4.15	<Q1 (-3.69)	SAM (<-3 Zscore)	112	Q1-Q2 (110-115mm)	No	0	No	0	No	0	No	0	No	No	32	36.5	Negative	72	> 6 weeks (42 days)	1	Yes	Cured	Yes	No	No	No	No	No	No	No	No	No	No		No		No
14	Female	CHW	New	Yes	No	No	No	No	72	6.2	No	-3.73	<Q1 (-3.69)	SAM (<-3 Zscore)	120	Q2-Q3 (115-120)	No	0	Yes	3	No	0	No	0	No	No	32	36.5	Negative	49	> 6 weeks (42 days)	0	No	Cured	Yes	No	No	No	No	No	No	No	No	No	No		No		No
9	Female	CHW	New	Yes	No	No	No	No	62	5.1	No	-2.55	> Q4	MAM (<-2 Zscore)	115	Q1-Q2 (110-115mm)	No	0	No	0	No	0	Yes	1	No	No	31	36	Negative	42	<= 6 weeks (42 days)	0	No	Cured	Yes	No	No	No	No	No	No	No	No	No	No		No		No
9	Male	CHW	New	Yes	No	No	No	No	74	7.2	No	-3.22	Q2 - Q3 (-2.75)	SAM (<-3 Zscore)	130	>Q3 (>120mm)	No	0	No	0	No	0	No	0	No	No	33	35.6	Negative	49	> 6 weeks (42 days)	0	No	Cured	Yes	No	No	No	No	No	No	No	No	No	No		No		No
8	Male	CHW	New	Yes	No	No	No	No	63	4.8	No	-4.28	<Q1 (-3.69)	SAM (<-3 Zscore)	115	Q1-Q2 (110-115mm)	No	0	No	0	No	0	No	0	No	No	32	36.8	Negative	49	> 6 weeks (42 days)	0	No	Cured	Yes	No	No	No	No	No	No	No	No	No	No		No		No
9	Female	CHW	New	Yes	No	No	No	No	67	6	No	-2.61	> Q4	MAM (<-2 Zscore)	120	Q2-Q3 (115-120)	No	0	No	0	No	0	No	0	No	No	30	36	Negative	48	> 6 weeks (42 days)	0	No	Cured	Yes	No	No	No	No	No	No	No	No	No	No		No		No
15	Female	CHW	New	Yes	No	No	No	No	70	6.3	No	-3	Q2 - Q3 (-2.75)	SAM (<-3 Zscore)	119	Q2-Q3 (115-120)	No	0	No	0	No	0	No	0	No	No	30	36	Negative	0				Defaulted	No	Yes	No	No	No	No	No	No	No	No	No		No		No
13	Female	CHW	New	Yes	No	No	No	No	63	5.2	No	-2.76	Q2 - Q3 (-2.75)	MAM (<-2 Zscore)	115	Q1-Q2 (110-115mm)	No	0	No	0	No	0	No	0	No	No	31	36.5	Negative	41	<= 6 weeks (42 days)	0	No	Cured	Yes	No	No	No	No	No	No	No	No	No	No		No		No
6	Female	CHW	New	Yes	No	No	No	No	63	5.1	No	-2.99	Q2 - Q3 (-2.75)	MAM (<-2 Zscore)	120	Q2-Q3 (115-120)	No	0	No	0	No	0	No	0	No	No	31	36.7	Negative	49	> 6 weeks (42 days)	0	No	Cured	Yes	No	No	No	No	No	No	No	No	No	No		No		No
9	Male	CHW	New	Yes	No	No	No	No	69	6.1	No	-3.72	<Q1 (-3.69)	SAM (<-3 Zscore)	120	Q2-Q3 (115-120)	No	0	No	0	No	0	No	0	No	No	32	36.7	Negative	52	> 6 weeks (42 days)	0	No	Cured	Yes	No	No	No	No	No	No	No	No	No	No		No		No
7	Male	CHW	New	Yes	No	No	No	No	69	5.4	No	-5.08	<Q1 (-3.69)	SAM (<-3 Zscore)	110	< Q1 (110mm)	No	0	No	0	No	0	No	0	No	No	34	36.6	Negative	53	> 6 weeks (42 days)	0	No	Cured	Yes	No	No	No	No	No	No	No	No	No	No		No		No
9	Female	CHW	New	Yes	No	No	No	No	69	6.4	No	-2.5	> Q4	MAM (<-2 Zscore)	115	Q1-Q2 (110-115mm)	No	0	No	0	No	0	No	0	No	No	33	36.5	Negative	40	<= 6 weeks (42 days)	0	No	Cured	Yes	No	No	No	No	No	No	No	No	No	No		No		No
19	Female	CHW	New	Yes	No	No	No	No	75	7.4	No	-2.45	> Q4	MAM (<-2 Zscore)	125	>Q3 (>120mm)	No	0	No	0	No	0	No	0	No	No	32	35.4	Negative	40	<= 6 weeks (42 days)	0	No	Cured	Yes	No	No	No	No	No	No	No	No	No	No		No		No
9	Female	CHW	New	Yes	No	No	No	No	68	6.1	No	-2.75	Q2 - Q3 (-2.75)	MAM (<-2 Zscore)	120	Q2-Q3 (115-120)	No	0	No	0	No	0	No	0	No	No	34	36	Negative	16	<= 6 weeks (42 days)	0	No	Cured	Yes	No	No	No	No	No	No	No	No	No	No		No		No
8	Male	CHW	New	Yes	No	No	No	No	64	5.5	No	-3.1	Q2 - Q3 (-2.75)	SAM (<-3 Zscore)	115	Q1-Q2 (110-115mm)	No	0	No	0	No	0	No	0	No	No	32	36	Positive	40	<= 6 weeks (42 days)	0	No	Cured	Yes	No	No	No	No	No	No	No	No	No	No		No		No
11	Male	CHW	New	Yes	No	No	No	No	74	7.2	No	-3.22	Q2 - Q3 (-2.75)	SAM (<-3 Zscore)	125	>Q3 (>120mm)	No	0	No	0	No	0	No	0	No	No	34	36.6	Negative	40	<= 6 weeks (42 days)	0	No	Cured	Yes	No	No	No	No	No	No	No	No	No	No		No		No
9	Female	CHW	New	Yes	No	No	No	No	65	6.4	No	-1.13	> Q4	Not acute (>-2 Zscore)	115	Q1-Q2 (110-115mm)	No	0	No	0	No	0	No	0	No	No	31	36.6	Positive	40	<= 6 weeks (42 days)	0	No	Cured	Yes	No	No	No	No	No	No	No	No	No	No		No		No
12	Male	CHW	New	Yes	No	No	No	No	77	7.7	No	-3.15	Q2 - Q3 (-2.75)	SAM (<-3 Zscore)	125	>Q3 (>120mm)	No	0	No	0	No	0	No	0	No	No	35	36	Negative	42	<= 6 weeks (42 days)	0	No	Cured	Yes	No	No	No	No	No	No	No	No	No	No		No		No
18	Female	CHW	New	Yes	No	No	No	No	72	6.7	No	-2.85	Q2 - Q3 (-2.75)	MAM (<-2 Zscore)	125	>Q3 (>120mm)	No	0	No	0	No	0	No	0	No	No	31	36.7	Positive	42	<= 6 weeks (42 days)	0	No	Cured	Yes	No	No	No	No	No	No	No	No	No	No		No		No
14	Male	CHW	Readmission	No	Yes	No	No	No	70	6	No	-4.22	<Q1 (-3.69)	SAM (<-3 Zscore)	110	< Q1 (110mm)	No	0	No	0	No	0	No	0	No	No	35	37	Negative	48	> 6 weeks (42 days)	0	No	Cured	Yes	No	No	No	No	No	No	No	No	No	No		No		No
24	Male	CHW	New	Yes	No	No	No	No	74	7	No	-3.73	<Q1 (-3.69)	SAM (<-3 Zscore)	120	Q2-Q3 (115-120)	No	0	No	0	No	0	No	0	No	No	32	36	Negative	49	> 6 weeks (42 days)	0	No	Cured	Yes	No	No	No	No	No	No	No	No	No	No		No		No
14	Male	CHW	New	Yes	No	No	No	No	77.5	7.5	Yes				115	Q1-Q2 (110-115mm)	No	0	No	0	No	0	No	0	No	No	30	35	Negative	43	> 6 weeks (42 days)	0	No	Cured	Yes	No	No	No	No	No	No	No	No	No	No		No		No
11	Female	CHW	New	Yes	No	No	No	No	73	6	No	-4.32	<Q1 (-3.69)	SAM (<-3 Zscore)	126	>Q3 (>120mm)	No	0	No	0	No	0	No	0	No	No	31	37	Positive	56	> 6 weeks (42 days)	0	No	Cured	Yes	No	No	No	No	No	No	No	No	No	Yes	1	No		No
14	Female	CHW	Readmission	No	Yes	No	No	No	63.5	5.3	No	-2.75	Q2 - Q3 (-2.75)	MAM (<-2 Zscore)	110	< Q1 (110mm)	No	0	No	0	No	0	No	0	No	No	30	35	Negative	21	<= 6 weeks (42 days)	0	No	Cured	Yes	No	No	No	No	No	No	No	No	No	No		No		No
8	Female	CHW	New	Yes	No	No	No	No	64	5.4	No	-2.73	> Q4	MAM (<-2 Zscore)	111	Q1-Q2 (110-115mm)	No	0	No	0	No	0	No	0	No	No	31	35.6	Negative	93	> 6 weeks (42 days)	0	No	Cured	Yes	No	No	No	No	No	No	No	No	No	No		No		No
8	Female	CHW	New	Yes	No	No	No	No	68	5.8	No	-3.34	Q1 - Q2 (-3.24)	SAM (<-3 Zscore)	113	Q1-Q2 (110-115mm)	No	0	No	0	No	0	No	0	No	No	32	36	Negative	77	> 6 weeks (42 days)	0	No	Cured	Yes	No	No	No	No	No	No	No	No	No	No		No		No
14	Female	CHW	New	Yes	No	No	No	No	72	6.9	No	-2.5	> Q4	MAM (<-2 Zscore)	122	>Q3 (>120mm)	No	0	No	0	No	0	No	0	No	No	34	36	Negative	72	> 6 weeks (42 days)	0	No	Cured	Yes	No	No	No	No	No	No	No	No	No	No		No		No
12	Female	CHW	New	Yes	No	No	No	No	67	6	No	-2.61	> Q4	MAM (<-2 Zscore)	120	Q2-Q3 (115-120)	No	0	No	0	No	0	No	0	No	No	33	36.5	Negative	72	> 6 weeks (42 days)	0	No	Cured	Yes	No	No	No	No	No	No	No	No	No	No		No		No
13	Female	CHW	New	Yes	No	No	No	No	74	6.1	No	-4.38	<Q1 (-3.69)	SAM (<-3 Zscore)	120	Q2-Q3 (115-120)	No	0	No	0	No	0	No	0	No	No	36	36.7	Negative	72	> 6 weeks (42 days)	0	No	Cured	Yes	No	No	No	No	No	No	No	No	No	No		No		No
6	Male	CHW	Trasferred from URENI (Stabilization center / Hospital)	No	No	No	No	Yes	58	4.6	No	-2	> Q4	MAM (<-2 Zscore)	90	< Q1 (110mm)	No	0	No	0	No	0	No	0	No	No	30	36.5	Negative	14	<= 6 weeks (42 days)	0	No	Defaulted	No	Yes	No	No	No	No	No	No	No	No	No		No		No
6	Male	CHW	Relapse	No	No	Yes	No	No	60.5	4.7	No	-3.32	Q1 - Q2 (-3.24)	SAM (<-3 Zscore)	100	< Q1 (110mm)	No	0	No	0	No	0	No	0	No	No	32	35.5	Negative	39	<= 6 weeks (42 days)	0	No	Cured	Yes	No	No	No	No	No	No	No	No	No	No		No		No
6	Male	CHW	New	Yes	No	No	No	No	58	3.2	No	-6.03	<Q1 (-3.69)	SAM (<-3 Zscore)	91	< Q1 (110mm)	No	0	No	0	No	0	No	0	No	No	30	34.5	Negative	63	> 6 weeks (42 days)	0	No	Transferred to URENI (Hospital)	No	No	No	No	Yes	No	No	Yes	No	Yes	No		No		No
6	Female	CHW	New	Yes	No	No	No	No	64	5.3	No	-2.95	Q2 - Q3 (-2.75)	MAM (<-2 Zscore)	120	Q2-Q3 (115-120)	No	0	No	0	No	0	No	0	No	No	31	35.6	Negative	35	<= 6 weeks (42 days)	1	Yes	Cured	Yes	No	No	No	No	No	No	No	No	No	No		No		No
13	Male	CHW	New	Yes	No	No	No	No	64	5.4	No	-3.32	Q1 - Q2 (-3.24)	SAM (<-3 Zscore)	115	Q1-Q2 (110-115mm)	No	0	No	0	No	0	No	0	No	No	31	36.5	Negative	43	> 6 weeks (42 days)	0	No	Cured	Yes	No	No	No	No	No	No	No	No	No	No		No		No
12	Female	CHW	New	Yes	No	No	No	No	69	5.8	No	-3.64	Q1 - Q2 (-3.24)	SAM (<-3 Zscore)	120	Q2-Q3 (115-120)	No	0	No	0	No	0	No	0	No	No	33	36	Positive	37	<= 6 weeks (42 days)	0	No	Cured	Yes	No	No	No	No	No	No	No	No	No	Yes	1	No		No
18	Male	CHW	New	Yes	No	No	No	No	77	7.6	No	-3.31	Q1 - Q2 (-3.24)	SAM (<-3 Zscore)	123	>Q3 (>120mm)	No	0	No	0	No	0	No	0	No	No	32	36	Negative	30	<= 6 weeks (42 days)	0	No	Cured	Yes	No	No	No	No	No	No	No	No	No	No		No		No
14	Male	CHW	New	Yes	No	No	No	No	73	6.6	No	-3.98	<Q1 (-3.69)	SAM (<-3 Zscore)	124	>Q3 (>120mm)	No	0	No	0	No	0	No	0	No	No	34	36.6	Positive	49	> 6 weeks (42 days)	0	No	Cured	Yes	No	No	No	No	No	No	No	No	No	Yes	1	No		No
12	Female	CHW	New	Yes	No	No	No	No	67.5	5.8	No	-3.18	Q2 - Q3 (-2.75)	SAM (<-3 Zscore)	112	Q1-Q2 (110-115mm)	No	0	No	0	No	0	No	0	No	No	30	36	Positive	36	<= 6 weeks (42 days)	0	No	Cured	Yes	No	No	No	No	No	No	No	No	No	Yes	1	No		No
7	Female	CHW	New	Yes	No	No	No	No	65	5.6	No	-2.69	> Q4	MAM (<-2 Zscore)	114	Q1-Q2 (110-115mm)	No	0	No	0	No	0	No	0	No	No	31	35.6	Negative	42	<= 6 weeks (42 days)	0	No	Cured	Yes	No	No	No	No	No	No	No	No	No	No		No		No
13	Male	CHW	New	Yes	No	No	No	No	77	7.7	No	-3.15	Q2 - Q3 (-2.75)	SAM (<-3 Zscore)	124	>Q3 (>120mm)	No	0	No	0	No	0	No	0	No	No	32	36.7	Negative	29	<= 6 weeks (42 days)	0	No	Cured	Yes	No	No	No	No	No	No	No	No	No	Yes	1	No		No
14	Female	CHW	New	Yes	No	No	No	No	68	4.8	No	-5.26	<Q1 (-3.69)	SAM (<-3 Zscore)	105	< Q1 (110mm)	No	0	No	0	No	0	No	0	No	No	30	36.5	Positive	14	<= 6 weeks (42 days)	0	No	Cured	Yes	No	No	No	No	No	No	No	No	No	No		No		No
18	Female	CHW	New	Yes	No	No	No	No	72	6.6	No	-3.03	Q2 - Q3 (-2.75)	SAM (<-3 Zscore)	115	Q1-Q2 (110-115mm)	No	0	No	0	No	0	No	0	No	No	33	36.5	Positive	28	<= 6 weeks (42 days)	0	No	Cured	Yes	No	No	No	No	No	No	No	No	No	Yes	1	No		No
26	Male	CHW	New	Yes	No	No	No	No	76	6.7	No	-4.68	<Q1 (-3.69)	SAM (<-3 Zscore)	105	< Q1 (110mm)	No	0	No	0	No	0	No	0	No	No	30	35	Positive	42	<= 6 weeks (42 days)	0	No	Cured	Yes	No	No	No	No	No	No	No	No	No	Yes	1	No		No
13	Female	CHW	New	Yes	No	No	No	No	71.5	6.6	No	-2.89	Q2 - Q3 (-2.75)	MAM (<-2 Zscore)	115	Q1-Q2 (110-115mm)	No	0	No	0	No	0	No	0	No	No	31	36	Positive	37	<= 6 weeks (42 days)	0	No	Cured	Yes	No	No	No	No	No	No	No	No	No	Yes	1	No		No
13	Female	CHW	New	Yes	No	No	No	No	74	7.2	No	-2.53	> Q4	MAM (<-2 Zscore)	123	>Q3 (>120mm)	No	0	No	0	No	0	No	0	No	No	33	35.5	Positive	18	<= 6 weeks (42 days)	0	No	Cured	Yes	No	No	No	No	No	No	No	No	No	Yes	1	No		No
9	Female	CHW	New	Yes	No	No	No	No	65	5.6	No	-2.69	> Q4	MAM (<-2 Zscore)	112	Q1-Q2 (110-115mm)	No	0	No	0	No	0	No	0	No	No	34	36.6	Negative	12	<= 6 weeks (42 days)	0	No	Cured	Yes	No	No	No	No	No	No	No	No	No	No		No		No
18	Female	CHW	New	Yes	No	No	No	No	71	5.9	No	-4	<Q1 (-3.69)	SAM (<-3 Zscore)	122	>Q3 (>120mm)	No	0	No	0	No	0	No	0	No	No	33	36.6	Positive	55	> 6 weeks (42 days)	1	Yes	Cured	Yes	No	No	No	No	No	No	No	No	No	Yes	1	No		No
22	Male	CHW	New	Yes	No	No	No	No	73	6.8	No	-3.63	Q1 - Q2 (-3.24)	SAM (<-3 Zscore)	112	Q1-Q2 (110-115mm)	No	0	No	0	No	0	No	0	No	No	32	36	Positive	28	<= 6 weeks (42 days)	0	No	Cured	Yes	No	No	No	No	No	No	No	No	No	Yes	1	No		No
16	Female	CHW	New	Yes	No	No	No	No	72.5	7	No	-2.46	> Q4	MAM (<-2 Zscore)	101	< Q1 (110mm)	No	0	No	0	No	0	No	0	No	No	31	36.5	Positive	16	<= 6 weeks (42 days)	0	No	Cured	Yes	No	No	No	No	No	No	No	No	No	Yes	1	No		No
20	Male	CHW	New	Yes	No	No	No	No	76	7.4	No	-3.39	Q1 - Q2 (-3.24)	SAM (<-3 Zscore)	120	Q2-Q3 (115-120)	No	0	No	0	No	0	No	0	No	No	30	35.6	Negative	28	<= 6 weeks (42 days)	0	No	Cured	Yes	No	No	No	No	No	No	No	No	No	No		No		No
11	Male	CHW	New	Yes	No	No	No	No	68	6	No	-3.58	Q1 - Q2 (-3.24)	SAM (<-3 Zscore)	115	Q1-Q2 (110-115mm)	No	0	No	0	No	0	No	0	No	No	31	36	Negative	35	<= 6 weeks (42 days)	0	No	Cured	Yes	No	No	No	No	No	No	No	No	No	No		No		No
16	Female	CHW	New	Yes	No	No	No	No	67	5.8	No	-3.01	Q2 - Q3 (-2.75)	SAM (<-3 Zscore)	115	Q1-Q2 (110-115mm)	No	0	No	0	No	0	No	0	No	No	31	36.5	Positive	28	<= 6 weeks (42 days)	0	No	Cured	Yes	No	No	No	No	No	No	No	No	No	No		No		No
10	Male	CHW	New	Yes	No	No	No	No	65	5.6	No	-3.3	Q1 - Q2 (-3.24)	SAM (<-3 Zscore)	115	Q1-Q2 (110-115mm)	No	0	No	0	No	0	No	0	No	No	32	36.5	Positive	55	> 6 weeks (42 days)	0	No	Cured	Yes	No	No	No	No	No	No	No	No	No	No		No		No
14	Male	CHW	New	Yes	No	No	No	No	70	5.5	No	-5.16	<Q1 (-3.69)	SAM (<-3 Zscore)	100	< Q1 (110mm)	No	0	No	0	No	0	No	0	No	Yes	30	35.5	Positive	18	<= 6 weeks (42 days)	0	No	Cured	Yes	No	No	No	No	No	No	No	No	No	No		No		No
18	Male	CHW	New	Yes	No	No	No	No	78	7.4	No	-3.84	<Q1 (-3.69)	SAM (<-3 Zscore)	112	Q1-Q2 (110-115mm)	No	0	No	0	No	0	No	0	No	No	32	37.5	Positive	34	<= 6 weeks (42 days)	0	No	Cured	Yes	No	No	No	No	No	No	No	No	No	No		No		No
12	Female	CHW	New	Yes	No	No	No	No	71	6.5	No	-2.93	Q2 - Q3 (-2.75)	MAM (<-2 Zscore)	120	Q2-Q3 (115-120)	No	0	No	0	No	0	No	0	No	No	32	36.5	Positive	35	<= 6 weeks (42 days)	0	No	Cured	Yes	No	No	No	No	No	No	No	No	No	No		No		No
6	Male	CHW	New	Yes	No	No	No	No	64	5.4	No	-3.32	Q1 - Q2 (-3.24)	SAM (<-3 Zscore)	118	Q2-Q3 (115-120)	No	0	No	0	No	0	No	0	No	No	30	36.5	Negative	21	<= 6 weeks (42 days)	0	No	Cured	Yes	No	No	No	No	No	No	No	No	No	No		No		No
10	Male	CHW	Trasferred from URENI (Stabilization center / Hospital)	No	No	No	No	Yes	69	7.2	No	-1.61	> Q4	Not acute (>-2 Zscore)	118	Q2-Q3 (115-120)	No	0	No	0	No	0	No	0	No	No	34	36.6	Negative	7	<= 6 weeks (42 days)	0	No	Cured	Yes	No	No	No	No	No	No	No	No	No	No		No		No
10	Male	CHW	New	Yes	No	No	No	No	70.3	6.7	No	-3	Q2 - Q3 (-2.75)	SAM (<-3 Zscore)	112	Q1-Q2 (110-115mm)	No	0	No	0	No	0	No	0	No	No	35	36.8	Negative	0				Transferred to URENI (Hospital)	No	No	No	No	Yes	No	Yes	Yes	Yes	Yes	No		No		No
16	Female	CHW	New	Yes	No	No	No	No	74.5	6.6	No	-3.66	Q1 - Q2 (-3.24)	SAM (<-3 Zscore)	111	Q1-Q2 (110-115mm)	No	0	No	0	No	0	No	0	No	No	32	36.5	Negative	28	<= 6 weeks (42 days)	0	No	Cured	Yes	No	No	No	No	No	No	No	No	No	No		No		No
6	Female	CHW	New	Yes	No	No	No	No	67.5	6	No	-2.78	Q2 - Q3 (-2.75)	MAM (<-2 Zscore)	119	Q2-Q3 (115-120)	No	0	No	0	No	0	No	0	No	No	31	36.7	Negative	35	<= 6 weeks (42 days)	0	No	Cured	Yes	No	No	No	No	No	No	No	No	No	No		No		No
12	Female	CHW	New	Yes	No	No	No	No	77	7.2	No	-3.26	Q1 - Q2 (-3.24)	SAM (<-3 Zscore)	118	Q2-Q3 (115-120)	No	0	No	0	No	0	No	0	No	No	32	36.5	Negative	39	<= 6 weeks (42 days)	0	No	Cured	Yes	No	No	No	No	No	No	No	No	No	No		No		No
12	Female	CHW	New	Yes	No	No	No	No	68	5.5	No	-3.91	<Q1 (-3.69)	SAM (<-3 Zscore)	117	Q2-Q3 (115-120)	No	0	No	0	No	0	No	0	No	No	36	36.2	Positive	42	<= 6 weeks (42 days)	0	No	Cured	Yes	No	No	No	No	No	No	No	No	No	No		No		No
9	Female	CHW	New	Yes	No	No	No	No	70	6.5	No	-2.63	> Q4	MAM (<-2 Zscore)	114	Q1-Q2 (110-115mm)	No	0	No	0	No	0	No	0	No	No	32	36.6	Negative	28	<= 6 weeks (42 days)	0	No	Cured	Yes	No	No	No	No	No	No	No	No	No	No		No		No
12	Male	CHW	New	Yes	No	No	No	No	70	6.5	No	-3.28	Q1 - Q2 (-3.24)	SAM (<-3 Zscore)	120	Q2-Q3 (115-120)	No	0	No	0	No	0	No	0	No	No	31	36.7	Positive	21	<= 6 weeks (42 days)	0	No	Cured	Yes	No	No	No	No	No	No	No	No	No	Yes	1	No		No
15	Male	CHW	New	Yes	No	No	No	No	75	6.5	No	-4.64	<Q1 (-3.69)	SAM (<-3 Zscore)	117	Q2-Q3 (115-120)	No	0	No	0	No	0	No	0	No	No	36	37		37	<= 6 weeks (42 days)	0	No	Cured	Yes	No	No	No	No	No	No	No	No	No	No		No		No
12	Female	CHW	New	Yes	No	No	No	No	67	5.4	No	-3.8	<Q1 (-3.69)	SAM (<-3 Zscore)	110	< Q1 (110mm)	No	0	No	0	No	0	No	0	No	No	36	37	Negative	77	> 6 weeks (42 days)	0	No	Cured	Yes	No	No	No	No	No	No	No	No	No	No		No		No
7	Female	CHW	New	Yes	No	No	No	No	64.5	5.5	No	-2.71	> Q4	MAM (<-2 Zscore)	110	< Q1 (110mm)	No	0	No	0	No	0	No	0	No	No	38	35	Negative	70	> 6 weeks (42 days)	0	No	Cured	Yes	No	No	No	No	No	No	No	No	No	No		No		No
9	Male	CHW	New	Yes	No	No	No	No	75	7.3	No	-3.31	Q1 - Q2 (-3.24)	SAM (<-3 Zscore)	115	Q1-Q2 (110-115mm)	No	0	No	0	No	0	No	0	No	No	38	37	Positive	48	> 6 weeks (42 days)	0	No	Cured	Yes	No	No	No	No	No	No	No	No	No	Yes	1	No		No
11	Female	CHW	New	Yes	No	No	No	No	73	6.6	No	-3.3	Q1 - Q2 (-3.24)	SAM (<-3 Zscore)	115	Q1-Q2 (110-115mm)	No	0	No	0	No	0	No	0	No	No	38	38	Negative	85	> 6 weeks (42 days)	0	No	Cured	Yes	No	No	No	No	No	No	No	No	No	No		No		No
9	Female	CHW	New	Yes	No	No	No	No	63.5	5.3	No	-2.75	Q2 - Q3 (-2.75)	MAM (<-2 Zscore)	112	Q1-Q2 (110-115mm)	No	0	No	0	No	0	No	0	No	No	37	37	Negative	37	<= 6 weeks (42 days)	0	No	Cured	Yes	No	No	No	No	No	No	No	No	No	No		No		No
6	Female	CHW	New	Yes	No	No	No	No	66	5.6	No	-3.07	Q2 - Q3 (-2.75)	SAM (<-3 Zscore)	122	>Q3 (>120mm)	No	0	No	0	No	0	No	0	No	No	38	37	Negative	65	> 6 weeks (42 days)	1	Yes	Cured	Yes	No	No	No	No	No	No	No	No	No	No		No		No
30	Male	CHW	New	Yes	No	No	No	No	85.5	8.9	No	-3.59	Q1 - Q2 (-3.24)	SAM (<-3 Zscore)	118	Q2-Q3 (115-120)	No	0	No	0	No	0	No	0	No	No	38	37	Negative	52	> 6 weeks (42 days)	0	No	Cured	Yes	No	No	No	No	No	No	No	No	No	No		No		No
8	Male	CHW	New	Yes	No	No	No	No	69	6.3	No	-3.33	Q1 - Q2 (-3.24)	SAM (<-3 Zscore)	119	Q2-Q3 (115-120)	No	0	No	0	No	0	No	0	No	No	37	36	Negative	14	<= 6 weeks (42 days)	0	No	Cured	Yes	No	No	No	No	No	No	No	No	No	No		No		No
16	Female	CHW	New	Yes	No	No	No	No	78.3	6.7	No	-4.32	<Q1 (-3.69)	SAM (<-3 Zscore)	113	Q1-Q2 (110-115mm)	No	0	No	0	No	0	No	0	No	No	38	37	Positive	71	> 6 weeks (42 days)	0	No	Cured	Yes	No	No	No	No	No	No	No	No	No	Yes	1	No		No
9	Male	CHW	New	Yes	No	No	No	No	65	5.6	No	-3.3	Q1 - Q2 (-3.24)	SAM (<-3 Zscore)	119	Q2-Q3 (115-120)	No	0	No	0	No	0	No	0	No	No	39	36	Negative	30	<= 6 weeks (42 days)	0	No	Cured	Yes	No	No	No	No	No	No	No	No	No	No		No		No
15	Male	CHW	New	Yes	No	No	No	No	76.5	7.4	No	-3.51	Q1 - Q2 (-3.24)	SAM (<-3 Zscore)	119	Q2-Q3 (115-120)	No	0	No	0	No	0	No	0	No	No	37	36	Negative	51	> 6 weeks (42 days)	0	No	Cured	Yes	No	No	No	No	No	No	No	No	No	No		No		No
8	Female	CHW	New	Yes	No	No	No	No	68.5	6.2	No	-2.72	> Q4	MAM (<-2 Zscore)	117	Q2-Q3 (115-120)	No	0	No	0	No	0	No	0	No	No	34	36.4	Positive	42	<= 6 weeks (42 days)	0	No	Cured	Yes	No	No	No	No	No	No	No	No	No	Yes	1	No		No
6	Female	CHW	New	Yes	No	No	No	No	69.1	6.3	No	-2.72	> Q4	MAM (<-2 Zscore)	117	Q2-Q3 (115-120)	No	0	No	0	No	0	No	0	No	No	48	36	Negative	49	> 6 weeks (42 days)	0	No	Cured	Yes	No	No	No	No	No	No	No	No	No	No		No		No
11	Male	CHW	New	Yes	No	No	No	No	64	6	No	-1.97	> Q4	Not acute (>-2 Zscore)	110	< Q1 (110mm)	No	0	No	0	No	0	No	0	No	No	36	35		35	<= 6 weeks (42 days)	0	No	Cured	Yes	No	No	No	No	No	No	No	No	No	No		No		No
11	Male	CHW	New	Yes	No	No	No	No	66	5.1	No	-4.75	<Q1 (-3.69)	SAM (<-3 Zscore)	106	< Q1 (110mm)	No	0	No	0	No	0	No	0	No	No	36	37	Negative	51	> 6 weeks (42 days)	1	Yes	Cured	Yes	No	No	No	No	No	No	No	No	No	Yes	1	No		No
14	Male	CHW	New	Yes	No	No	No	No	66.5	5.9	No	-3.24	Q1 - Q2 (-3.24)	SAM (<-3 Zscore)	116	Q2-Q3 (115-120)	No	0	No	0	No	0	No	0	No	No	38	36	Negative	61	> 6 weeks (42 days)	0	No	Cured	Yes	No	No	No	No	No	No	No	No	No	No		No		No
10	Female	CHW	New	Yes	No	No	No	No	64	5.2	No	-3.17	Q2 - Q3 (-2.75)	SAM (<-3 Zscore)	110	< Q1 (110mm)	No	0	No	0	No	0	No	0	No	No	38	37.4	Negative	93	> 6 weeks (42 days)	0	No	Cured	Yes	No	No	No	No	No	No	No	No	No	Yes	1	Yes	1	No
15	Male	CHW	New	Yes	No	No	No	No	67	6.4	No	-2.39	> Q4	MAM (<-2 Zscore)	112	Q1-Q2 (110-115mm)	No	0	No	0	Yes	2	No	0	No	No	52	38	Negative	35	<= 6 weeks (42 days)	0	No	Cured	Yes	No	No	No	No	No	No	No	No	No	Yes	1	No		No
11	Male	CHW	New	Yes	No	No	No	No	67	6.3	No	-2.59	> Q4	MAM (<-2 Zscore)	112	Q1-Q2 (110-115mm)	No	0	No	0	No	0	No	0	No	No	40	36.4	Negative	35	<= 6 weeks (42 days)	0	No	Cured	Yes	No	No	No	No	No	No	No	No	No	No		No		No
12	Male	CHW	New	Yes	No	No	No	No	74	6.5	No	-4.41	<Q1 (-3.69)	SAM (<-3 Zscore)	110	< Q1 (110mm)	No	0	No	0	No	0	No	0	No	No	36	34.5	Positive	20	<= 6 weeks (42 days)	0	No	Defaulted	No	Yes	No	No	No	No	No	No	No	No	No		No		No
9	Female	CHW	New	Yes	No	No	No	No	70	6.1	No	-3.37	Q1 - Q2 (-3.24)	SAM (<-3 Zscore)	114	Q1-Q2 (110-115mm)	No	0	No	0	No	0	No	0	No	No	40	35.5	Negative	36	<= 6 weeks (42 days)	0	No	Cured	Yes	No	No	No	No	No	No	No	No	No	Yes	1	No		No
16	Female	CHW	New	Yes	No	No	No	No	78	8.1	No	-2.08	> Q4	MAM (<-2 Zscore)	110	< Q1 (110mm)	No	0	No	0	No	0	No	0	No	No	36	34	Negative	13	<= 6 weeks (42 days)	0	No	Cured	Yes	No	No	No	No	No	No	No	No	No	No		No		No
7	Female	CHW	New	Yes	No	No	No	No	66	5.4	No	-3.48	Q1 - Q2 (-3.24)	SAM (<-3 Zscore)	114	Q1-Q2 (110-115mm)	No	0	No	0	No	0	No	0	No	No	40	35	Negative	47	> 6 weeks (42 days)	0	No	Defaulted	No	Yes	No	No	No	No	No	No	No	No	No		No		No
9	Male	CHW	New	Yes	No	No	No	No	64	5.5	No	-3.1	Q2 - Q3 (-2.75)	SAM (<-3 Zscore)	109	< Q1 (110mm)	No	0	No	0	No	0	No	0	No	No	36	34.3	Negative	33	<= 6 weeks (42 days)	1	Yes	Cured	Yes	No	No	No	No	No	No	No	No	No	No		No		No
14	Female	CHW	New	Yes	No	No	No	No	67	6	No	-2.61	> Q4	MAM (<-2 Zscore)	109	< Q1 (110mm)	Yes	1	No	0	Yes	1	No	0	No	No	36	35.6	Negative	36	<= 6 weeks (42 days)	0	No	Cured	Yes	No	No	No	No	No	No	No	No	No	No		No		No
15	Male	CHW	New	Yes	No	No	No	No	69	5.7	No	-4.49	<Q1 (-3.69)	SAM (<-3 Zscore)	111	Q1-Q2 (110-115mm)	No	0	No	0	No	0	No	0	No	No	36	36	Positive	42	<= 6 weeks (42 days)	0	No	Cured	Yes	No	No	No	No	No	No	No	No	No	Yes	1	No		No
30	Male	CHW	New	Yes	No	No	No	No	84	8.4	No	-3.88	<Q1 (-3.69)	SAM (<-3 Zscore)	127	>Q3 (>120mm)	No	0	No	0	No	0	No	0	No	No	38	36.3	Negative	42	<= 6 weeks (42 days)	0	No	Cured	Yes	No	No	No	No	No	No	No	No	No	No		No		No
14	Male	CHW	New	Yes	No	No	No	No	70	7	No	-2.32	> Q4	MAM (<-2 Zscore)	114	Q1-Q2 (110-115mm)	No	0	No	0	No	0	No	0	No	No	38	35.8	Positive	14	<= 6 weeks (42 days)	0	No	Cured	Yes	No	No	No	No	No	No	No	No	No	Yes	1	No		No
10	Female	CHW	New	Yes	No	No	No	No	67	6	No	-2.61	> Q4	MAM (<-2 Zscore)	114	Q1-Q2 (110-115mm)	No	0	No	0	No	0	No	0	No	No	36	35	Negative	29	<= 6 weeks (42 days)	0	No	Cured	Yes	No	No	No	No	No	No	No	No	No	Yes	1	No		No
10	Female	CHW	New	Yes	No	No	No	No	68	5.9	No	-3.14	Q2 - Q3 (-2.75)	SAM (<-3 Zscore)	124	>Q3 (>120mm)	No	0	No	0	Yes	4	No	0	No	No	40	37	Positive	77	> 6 weeks (42 days)	4	Yes	Defaulted	No	Yes	No	No	No	No	No	No	No	No	Yes	2	No		No
10	Male	CHW	New	Yes	No	No	No	No	62	4	No	-5.77	<Q1 (-3.69)	SAM (<-3 Zscore)	105	< Q1 (110mm)	No	0	No	0	No	0	Yes	5	No	No	38	36.1	Negative	79	> 6 weeks (42 days)	0	No	Cured	Yes	No	No	No	No	No	No	No	No	No	No		Yes	1	Yes
6	Female	CHW	New	Yes	No	No	No	No	64	5.1	No	-3.39	Q1 - Q2 (-3.24)	SAM (<-3 Zscore)	110	< Q1 (110mm)	No	0	No	0	No	0	No	0	No	No	32	37.2	Negative	35	<= 6 weeks (42 days)	0	No	Cured	Yes	No	No	No	No	No	No	No	No	No	No		No		No
12	Female	CHW	New	Yes	No	No	No	No	70	7.5	No	-0.95	> Q4	Not acute (>-2 Zscore)	105	< Q1 (110mm)	Yes	3	No	0	Yes	3	No	0	No	No	32	35.9	Negative	42	<= 6 weeks (42 days)	0	No	Cured	Yes	No	No	No	No	No	No	No	No	No	No		No		No
15	Male	CHW	New	Yes	No	No	No	No	70.5	6.3	No	-3.81	<Q1 (-3.69)	SAM (<-3 Zscore)	109	< Q1 (110mm)	No	0	No	0	Yes	3	No	0	No	No	33	35.8	Negative	29	<= 6 weeks (42 days)	0	No	Cured	Yes	No	No	No	No	No	No	No	No	No	No		No		No
12	Female	CHW	New	Yes	No	No	No	No	75	7.3	No	-2.62	> Q4	MAM (<-2 Zscore)	111	Q1-Q2 (110-115mm)	No	0	No	0	Yes	3	Yes	3	No	No	40	37.6	Negative	42	<= 6 weeks (42 days)	1	Yes	Cured	Yes	No	No	No	No	No	No	No	No	No	Yes	1	No		No
13	Female	CHW	New	Yes	No	No	No	No	68	6.1	No	-2.75	Q2 - Q3 (-2.75)	MAM (<-2 Zscore)	110	< Q1 (110mm)	Yes	3	No	0	No	0	No	0	No	No	34	36.8	Negative	35	<= 6 weeks (42 days)	0	No	Cured	Yes	No	No	No	No	No	No	No	No	No	Yes	1	No		No
7	Female	CHW	New	Yes	No	No	No	No	69	5	No	-5.13	<Q1 (-3.69)	SAM (<-3 Zscore)	110	< Q1 (110mm)	No	0	No	0	No	0	No	0	No	No	32	36.8	Negative	55	> 6 weeks (42 days)	0	No	Cured	Yes	No	No	No	No	No	No	No	No	No	No		No		No
12	Female	CHW	New	Yes	No	No	No	No	77.5	6.4	No	-4.62	<Q1 (-3.69)	SAM (<-3 Zscore)	114	Q1-Q2 (110-115mm)	No	0	Yes	6	Yes	6	No	0	No	No	40	37	Negative	42	<= 6 weeks (42 days)	1	Yes	Cured	Yes	No	No	No	No	No	No	No	No	No	No		No		Yes
6	Female	CHW	New	Yes	No	No	No	No	56.6	3.8	No	-3.11	Q2 - Q3 (-2.75)	SAM (<-3 Zscore)	90	< Q1 (110mm)	No	0	No	0	No	0	No	0	No	No	30	36.6	Negative	20	<= 6 weeks (42 days)	0	No	Cured	Yes	No	No	No	No	No	No	No	No	No	No		No		No
10	Female	CHW	New	Yes	No	No	No	No	69	5.9	No	-3.45	Q1 - Q2 (-3.24)	SAM (<-3 Zscore)	113	Q1-Q2 (110-115mm)	No	0	Yes	3	Yes	3	No	0	No	No	32	36	Negative	42	<= 6 weeks (42 days)	0	No	Cured	Yes	No	No	No	No	No	No	No	No	No	No		No		No
9	Female	CHW	New	Yes	No	No	No	No	64	5.4	No	-2.73	> Q4	MAM (<-2 Zscore)	111	Q1-Q2 (110-115mm)	Yes	4	No	0	No	0	No	0	No	No	34	37	Positive	44	> 6 weeks (42 days)	0	No	Cured	Yes	No	No	No	No	No	No	No	No	No	Yes	1	No		No
11	Female	CHW	New	Yes	No	No	No	No	70	5.4	No	-4.64	<Q1 (-3.69)	SAM (<-3 Zscore)	111	Q1-Q2 (110-115mm)	No	0	No	0	Yes	4	No	0	No	No	30	36.4	Negative	46	> 6 weeks (42 days)	0	No	Cured	Yes	No	No	No	No	No	No	No	No	No	No		No		No
12	Female	CHW	New	Yes	No	No	No	No	66	6.7	No	-0.97	> Q4	Not acute (>-2 Zscore)	110	< Q1 (110mm)	No	0	Yes	4	Yes	4	No	0	No	No	30	36.7	Negative	36	<= 6 weeks (42 days)	0	No	Cured	Yes	No	No	No	No	No	No	No	No	No	No		No		No
7	Female	CHW	New	Yes	No	No	No	No	66	5.4	No	-3.48	Q1 - Q2 (-3.24)	SAM (<-3 Zscore)	110	< Q1 (110mm)	No	0	Yes	3	Yes	3	No	0	No	No	30	36.6	Negative	9	<= 6 weeks (42 days)	0	No	Cured	Yes	No	No	No	No	No	No	No	No	No	No		No		No
8	Female	CHW	New	Yes	No	No	No	No	66.5	5.8	No	-2.84	Q2 - Q3 (-2.75)	MAM (<-2 Zscore)	114	Q1-Q2 (110-115mm)	Yes	2	Yes	2	Yes	2	No	0	No	No	30	36.6	Negative	36	<= 6 weeks (42 days)	0	No	Cured	Yes	No	No	No	No	No	No	No	No	No	No		No		No
9	Female	CHW	New	Yes	No	No	No	No	64	5.2	No	-3.17	Q2 - Q3 (-2.75)	SAM (<-3 Zscore)	114	Q1-Q2 (110-115mm)	No	0	No	0	No	0	No	0	No	No	32	37	Negative	36	<= 6 weeks (42 days)	0	No	Cured	Yes	No	No	No	No	No	No	No	No	No	No		No		No
18	Male	CHW	New	Yes	No	No	No	No	74.5	7.8	No	-2.33	> Q4	MAM (<-2 Zscore)	105	< Q1 (110mm)	Yes	5	Yes	2	Yes	2	No	0	No	No	30	36.8	Negative	35	<= 6 weeks (42 days)	0	No	Cured	Yes	No	No	No	No	No	No	No	No	No	No		No		No
16	Male	CHW	New	Yes	No	No	No	No	74	7	No	-3.56	Q1 - Q2 (-3.24)	SAM (<-3 Zscore)	113	Q1-Q2 (110-115mm)	No	0	No	0	Yes	5	No	0	No	No	32	37	Negative	28	<= 6 weeks (42 days)	1	Yes	Cured	Yes	No	No	No	No	No	No	No	No	No	Yes	1	No		No
24	Female	CHW	New	Yes	No	No	No	No	80	6.8	No	-4.66	<Q1 (-3.69)	SAM (<-3 Zscore)	100	< Q1 (110mm)	No	0	No	0	Yes	3	Yes	6	No	No	40	36.6	Negative	35	<= 6 weeks (42 days)	0	No	Cured	Yes	No	No	No	No	No	No	No	No	No	No		No		No
12	Female	CHW	New	Yes	No	No	No	No	73.5	6.3	No	-3.93	<Q1 (-3.69)	SAM (<-3 Zscore)	110	< Q1 (110mm)	No	0	No	0	Yes	2	No	0	No	No	30	37.6	Negative	28	<= 6 weeks (42 days)	0	No	Cured	Yes	No	No	No	No	No	No	No	No	No	No		No		No
26	Male	CHW	New	Yes	No	No	No	No	80	8	No	-3.5	Q1 - Q2 (-3.24)	SAM (<-3 Zscore)	110	< Q1 (110mm)	Yes	8	Yes	4	No	0	No	0	No	No	30	35	Negative	21	<= 6 weeks (42 days)	0	No	Cured	Yes	No	No	No	No	No	No	No	No	No	No		No		No
27	Male	CHW	New	Yes	No	No	No	No	82.5	8.5	No	-3.35	Q1 - Q2 (-3.24)	SAM (<-3 Zscore)	110	< Q1 (110mm)	No	0	No	0	Yes	2	Yes	2	No	No	36	36.6	Positive	83	> 6 weeks (42 days)	0	No	Cured	Yes	No	No	No	No	No	No	No	No	No	Yes	1	No		No
7	Male	CHW	New	Yes	No	No	No	No	69.5	6	No	-4.07	<Q1 (-3.69)	SAM (<-3 Zscore)	105	< Q1 (110mm)	Yes	5	Yes	3	Yes	2	Yes	2	No	No	32	35.7	Negative	19	<= 6 weeks (42 days)	0	No	Cured	Yes	No	No	No	No	No	No	No	No	No	No		No		No
12	Male	CHW	Trasferred from URENI (Stabilization center / Hospital)	No	No	No	No	Yes	70	6.2	No	-3.84	<Q1 (-3.69)	SAM (<-3 Zscore)	105	< Q1 (110mm)	No	0	No	0	Yes	2	Yes	2	No	No	30	38	Negative	14	<= 6 weeks (42 days)	0	No	Transferred to URENI (Hospital)	No	No	No	No	Yes	No	Yes	Yes	Yes	Yes	No		Yes	2	No
12	Male	CHW	Trasferred from URENI (Stabilization center / Hospital)	No	No	No	No	Yes	71	6.5	No	-3.59	Q1 - Q2 (-3.24)	SAM (<-3 Zscore)	113	Q1-Q2 (110-115mm)	No	0	No	0	No	0	No	0	No	No	36	36.6	Negative	28	<= 6 weeks (42 days)	0	No	Death	No	No	No	Yes	No	No	No	No	No	No	Yes	1	No		No
12	Male	CHW	New	Yes	No	No	No	No	70	6.6	No	-3.09	Q2 - Q3 (-2.75)	SAM (<-3 Zscore)	107	< Q1 (110mm)	Yes	2	No	0	Yes	8	Yes	4	No	No	30	38.8	Positive	0				Transferred to URENI (Hospital)	No	No	No	No	Yes	No	Yes	Yes	Yes	Yes	Yes	1	No		No
6	Female	CHW	Trasferred from URENI (Stabilization center / Hospital)	No	No	No	No	Yes	63	4.9	No	-3.44	Q1 - Q2 (-3.24)	SAM (<-3 Zscore)	110	< Q1 (110mm)	No	0	No	0	No	0	No	0	No	No	30	36	Negative	28	<= 6 weeks (42 days)	0	No	Cured	Yes	No	No	No	No	No	No	No	No	No	No		No		No
6	Female	CHW	New	Yes	No	No	No	No	62.7	4.5	No	-4.23	<Q1 (-3.69)	SAM (<-3 Zscore)	105	< Q1 (110mm)	No	0	No	0	No	0	No	0	No	No	33	35	Negative	42	<= 6 weeks (42 days)	0	No	Transferred to URENI (Hospital)	No	No	No	No	Yes	No	No	Yes	No	Yes	Yes	1	No		No
6	Female	CHW	New	Yes	No	No	No	No	64.7	6.3	No	-1.2	> Q4	Not acute (>-2 Zscore)	113	Q1-Q2 (110-115mm)	No	0	No	0	Yes	2	No	0	No	No	32	36.6	Positive	21	<= 6 weeks (42 days)	0	No	Cured	Yes	No	No	No	No	No	No	No	No	No	Yes	1	No		No
24	Female	CHW	New	Yes	No	No	No	No	76.7	7.6	Yes				120	Q2-Q3 (115-120)	No	0	No	0	Yes	2	Yes	2	No	No	40	36.8	Positive	0				Transferred to URENI (Hospital)	No	No	No	No	Yes	No	Yes	Yes	Yes	Yes	Yes	1	No		No
9	Male	CHW	New	Yes	No	No	No	No	68.3	6.2	No	-3.29	Q1 - Q2 (-3.24)	SAM (<-3 Zscore)	112	Q1-Q2 (110-115mm)	No	0	No	0	No	0	Yes	4	No	No	38	36	Positive	29	<= 6 weeks (42 days)	0	No	Cured	Yes	No	No	No	No	No	No	No	No	No	Yes	1	No		No
10	Male	CHW	New	Yes	No	No	No	No	68.2	6.1	No	-3.45	Q1 - Q2 (-3.24)	SAM (<-3 Zscore)	112	Q1-Q2 (110-115mm)	No	0	No	0	Yes	2	No	0	No	No	32	38	Positive	21	<= 6 weeks (42 days)	0	No	Cured	Yes	No	No	No	No	No	No	No	No	No	Yes	1	No		No
12	Female	CHW	New	Yes	No	No	No	No	68.7	6.3	No	-2.59	> Q4	MAM (<-2 Zscore)	125	>Q3 (>120mm)	No	0	No	0	No	0	No	0	No	No	33	37.6	Negative	21	<= 6 weeks (42 days)	0	No	Cured	Yes	No	No	No	No	No	No	No	No	No	No		No		No
7	Female	CHW	New	Yes	No	No	No	No	61	4.9	No	-2.55	> Q4	MAM (<-2 Zscore)	112	Q1-Q2 (110-115mm)	No	0	No	0	No	0	No	0	No	No	36	36.8	Negative	14	<= 6 weeks (42 days)	0	No	Cured	Yes	No	No	No	No	No	No	No	No	No	No		No		No
24	Male	CHW	New	Yes	No	No	No	No	83	8.6	No	-3.34	Q1 - Q2 (-3.24)	SAM (<-3 Zscore)	113	Q1-Q2 (110-115mm)	Yes	2	Yes	2	Yes	2	No	0	No	No	36	36.7	Positive	14	<= 6 weeks (42 days)	0	No	Cured	Yes	No	No	No	No	No	No	No	No	No	No		No		No
8	Male	CHW	New	Yes	No	No	No	No	68.2	4.5	No	-6.63	<Q1 (-3.69)	SAM (<-3 Zscore)	112	Q1-Q2 (110-115mm)	No	0	No	0	No	0	Yes	2	No	No	38	36.5	Negative	21	<= 6 weeks (42 days)	0	No	Cured	Yes	No	No	No	No	No	No	No	No	No	No		Yes	2	No
8	Female	Health Facility	Trasferred from URENI (Stabilization center / Hospital)	No	No	No	No	Yes	68	6.1	No	-2.75	Q2 - Q3 (-2.75)	MAM (<-2 Zscore)	110	< Q1 (110mm)	No	0	No	0	No	0	No	0	No	No		37.3	Negative	35	<= 6 weeks (42 days)	0	No	Transferred to URENI (Hospital)	No	No	No	No	Yes	No	No	Yes	No	Yes	No		No		No
12	Male	Health Facility	New	Yes	No	No	No	No	76	6.2	No	-5.34	<Q1 (-3.69)	SAM (<-3 Zscore)	111	Q1-Q2 (110-115mm)	No	0	No	0	No	0	No	0	No	No		39	Positive	26	<= 6 weeks (42 days)	0	No	Cured	Yes	No	No	No	No	No	No	No	No	No	Yes	1	No		No
11	Male	Health Facility	New	Yes	No	No	No	No	70.1	6.3	No	-3.69	<Q1 (-3.69)	SAM (<-3 Zscore)	122	>Q3 (>120mm)	No	0	No	0	No	0	No	0	No	No		37.2	Negative	77	> 6 weeks (42 days)	4	Yes	Cured	Yes	No	No	No	No	No	No	No	No	No	No		No		No
13	Male	Health Facility	New	Yes	No	No	No	No	70.8	6.6	No	-3.35	Q1 - Q2 (-3.24)	SAM (<-3 Zscore)	119	Q2-Q3 (115-120)	No	0	No	0	No	0	No	0	No	No		35.8	Negative	49	> 6 weeks (42 days)	0	No	Cured	Yes	No	No	No	No	No	No	No	No	No	No		No		No
19	Male	Health Facility	Trasferred from URENI (Stabilization center / Hospital)	No	No	No	No	Yes	74	7.1	No	-3.39	Q1 - Q2 (-3.24)	SAM (<-3 Zscore)	119	Q2-Q3 (115-120)	No	0	No	0	No	0	No	0	No	No	36	35.3	Negative	35	<= 6 weeks (42 days)	0	No	Cured	Yes	No	No	No	No	No	No	No	No	No	No		No		No
19	Male	Health Facility	New	Yes	No	No	No	No	75.2	5.8	No	-5.84	<Q1 (-3.69)	SAM (<-3 Zscore)	98	< Q1 (110mm)	No	0	No	0	No	0	No	0	No	Yes	36	36.8		0				Transferred to URENI (Hospital)	No	No	No	No	Yes	No	Yes	Yes	Yes	Yes	No		No		No
18	Female	Health Facility	New	Yes	No	No	No	No	78	7.5	No	-3.02	Q2 - Q3 (-2.75)	SAM (<-3 Zscore)	114	Q1-Q2 (110-115mm)	No	0	No	0	Yes	7	Yes	7	No	No	80	38.6	Positive	23	<= 6 weeks (42 days)	0	No	Transferred to URENAS (OTP)	No	No	No	No	No	Yes	No	Yes	No	No	No		No		No
14	Female	Health Facility	New	Yes	No	No	No	No	74	7	No	-2.87	Q2 - Q3 (-2.75)	MAM (<-2 Zscore)	118	Q2-Q3 (115-120)	No	0	No	0	No	0	No	0	No	No	64	36.9		79	> 6 weeks (42 days)	1	Yes	Cured	Yes	No	No	No	No	No	No	No	No	No	No		No		No
16	Male	Health Facility	New	Yes	No	No	No	No	76	7.1	No	-3.88	<Q1 (-3.69)	SAM (<-3 Zscore)	120	Q2-Q3 (115-120)	No	0	No	0	No	0	No	0	No	No		37.1	Negative	9	<= 6 weeks (42 days)			Transferred to URENAS (OTP)	No	No	No	No	No	Yes	Yes	Yes	No	No	No		No		No
13	Female	Health Facility	New	Yes	No	No	No	No	72.2	6.3	No	-3.61	Q1 - Q2 (-3.24)	SAM (<-3 Zscore)	107	< Q1 (110mm)	No	0	No	0	No	0	No	0	No	No		36.9	Negative	56	> 6 weeks (42 days)	2	Yes	Cured	Yes	No	No	No	No	No	No	No	No	No	No		Yes	1	No
8	Female	Health Facility	New	Yes	No	No	No	No	66	5.8	No	-2.65	> Q4	MAM (<-2 Zscore)	122	>Q3 (>120mm)	No	0	No	0	No	0	No	0	No	No		36.1	Negative	19	<= 6 weeks (42 days)	0	No	Cured	Yes	No	No	No	No	No	No	No	No	No	No		No		No
12	Female	Health Facility	New	Yes	No	No	No	No	66.5	5.9	No	-2.63	> Q4	MAM (<-2 Zscore)	115	Q1-Q2 (110-115mm)	No	0	No	0	No	0	No	0	No	No		35.5	Negative	0				Transferred to URENAS (OTP)	No	No	No	No	No	Yes	Yes	Yes	No	No	No		No		No
9	Male	Health Facility	New	Yes	No	No	No	No	66.5	5.1	No	-4.91	<Q1 (-3.69)	SAM (<-3 Zscore)	110	< Q1 (110mm)	No	0	No	0	No	0	No	0	No	No		36.3	Negative	56	> 6 weeks (42 days)	2	Yes	Cured	Yes	No	No	No	No	No	No	No	No	No	No		No		No
10	Female	Health Facility	New	Yes	No	No	No	No	68	6.1	No	-2.75	Q2 - Q3 (-2.75)	MAM (<-2 Zscore)	120	Q2-Q3 (115-120)	No	0	No	0	No	0	No	0	No	No		36		57	> 6 weeks (42 days)	1	Yes	Cured	Yes	No	No	No	No	No	No	No	No	No	No		No		No
12	Female	Health Facility	New	Yes	No	No	No	No	70	5.8	No	-3.92	<Q1 (-3.69)	SAM (<-3 Zscore)	107	< Q1 (110mm)	No	0	No	0	No	0	No	0	No	No		36.1		77	> 6 weeks (42 days)	4	Yes	Cured	Yes	No	No	No	No	No	No	No	No	No	No		No		No
18	Female	Health Facility	New	Yes	No	No	No	No	71	5.6	No	-4.53	<Q1 (-3.69)	SAM (<-3 Zscore)	105	< Q1 (110mm)	No	0	No	0	No	0	No	0	No	No		35.7		42	<= 6 weeks (42 days)	2	Yes	Transferred to URENI (Hospital)	No	No	No	No	Yes	No	No	Yes	No	Yes	No		No		No
24	Male	Health Facility	New	Yes	No	No	No	No	81	6.4	No	-6.07	<Q1 (-3.69)	SAM (<-3 Zscore)	110	< Q1 (110mm)	No	0	No	0	No	0	No	0	No	No		34.8		0				Transferred to URENI (Hospital)	No	No	No	No	Yes	No	Yes	Yes	Yes	Yes	No		No		No
7	Male	Health Facility	New	Yes	No	No	No	No	64	5.4	No	-3.32	Q1 - Q2 (-3.24)	SAM (<-3 Zscore)	115	Q1-Q2 (110-115mm)	No	0	No	0	No	0	No	0	No	No		35.6		42	<= 6 weeks (42 days)			Defaulted	No	Yes	No	No	No	No	No	No	No	No	No		No		No
6	Male	Health Facility	Trasferred from URENI (Stabilization center / Hospital)	No	No	No	No	Yes	62	4.5	No	-4.56	<Q1 (-3.69)	SAM (<-3 Zscore)	100	< Q1 (110mm)	No	0	No	0	No	0	No	0	No	No		36.2		56	> 6 weeks (42 days)	1	Yes	Cured	Yes	No	No	No	No	No	No	No	No	No	No		No		No
6	Male	Health Facility	New	Yes	No	No	No	No	63	4.1	No	-5.91	<Q1 (-3.69)	SAM (<-3 Zscore)	100	< Q1 (110mm)	No	0	No	0	Yes	7	Yes	7	No	Yes		37.1	Positive	7	<= 6 weeks (42 days)			Transferred to URENI (Hospital)	No	No	No	No	Yes	No	Yes	Yes	Yes	Yes	Yes	1	Yes	1	Yes
30	Female	Health Facility	New	Yes	No	No	No	No	73	6.4	No	-3.81	<Q1 (-3.69)	SAM (<-3 Zscore)	110	< Q1 (110mm)	No	0	No	0	No	0	No	0	No	No		36.1		42	<= 6 weeks (42 days)	0	No	Cured	Yes	No	No	No	No	No	No	No	No	No	No		No		No
8	Female	Health Facility	New	Yes	No	No	No	No	65	5.3	No	-3.33	Q1 - Q2 (-3.24)	SAM (<-3 Zscore)	115	Q1-Q2 (110-115mm)	No	0	No	0	No	0	No	0	No	No		36.6		42	<= 6 weeks (42 days)	0	No	Cured	Yes	No	No	No	No	No	No	No	No	No	No		No		No
8	Female	Health Facility	New	Yes	No	No	No	No	65	5.3	No	-3.33	Q1 - Q2 (-3.24)	SAM (<-3 Zscore)	115	Q1-Q2 (110-115mm)	No	0	No	0	No	0	No	0	No	No		37.4		42	<= 6 weeks (42 days)	0	No	Cured	Yes	No	No	No	No	No	No	No	No	No	No		No		No
24	Female	Health Facility	Trasferred from URENI (Stabilization center / Hospital)	No	No	No	No	Yes	80.5	10	No	-0.38	> Q4	Not acute (>-2 Zscore)	120	Q2-Q3 (115-120)	No	0	No	0	No	0	No	0	No	No		37	Negative	7	<= 6 weeks (42 days)	0	No	Cured	Yes	No	No	No	No	No	No	No	No	No	No		No		No
24	Female	Health Facility	New	Yes	No	No	No	No	80.5	9.6	Yes				120	Q2-Q3 (115-120)	No	0	No	0	No	0	No	0	No	No		36.6		0				Transferred to URENI (Hospital)	No	No	No	No	Yes	No	Yes	Yes	Yes	Yes	No		No		No
11	Female	Health Facility	New	Yes	No	No	No	No	69.5	5.4	No	-4.52	<Q1 (-3.69)	SAM (<-3 Zscore)	105	< Q1 (110mm)	No	0	No	0	No	0	No	0	No	No		36.7		71	> 6 weeks (42 days)	1	Yes	Defaulted	No	Yes	No	No	No	No	No	No	No	No	No		No		No
24	Male	Health Facility	New	Yes	No	No	No	No	71.5	5.8	No	-5.19	<Q1 (-3.69)	SAM (<-3 Zscore)	114	Q1-Q2 (110-115mm)	No	0	No	0	No	0	No	0	No	No		36.7		56	> 6 weeks (42 days)	2	Yes	Cured	Yes	No	No	No	No	No	No	No	No	No	No		Yes	1	No
11	Female	Health Facility	New	Yes	No	No	No	No	73.2	6.6	No	-3.35	Q1 - Q2 (-3.24)	SAM (<-3 Zscore)	120	Q2-Q3 (115-120)	No	0	No	0	No	0	No	0	No	No		36.4		49	> 6 weeks (42 days)	1	Yes	Transferred to URENI (Hospital)	No	No	No	No	Yes	No	No	Yes	No	Yes	No		No		Yes
7	Female	Health Facility	New	Yes	No	No	No	No	58.5	4.1	No	-3.34	Q1 - Q2 (-3.24)	SAM (<-3 Zscore)	95	< Q1 (110mm)	No	0	No	0	No	0	No	0	No	No		36.1		77	> 6 weeks (42 days)	0	No	Cured	Yes	No	No	No	No	No	No	No	No	No	No		No		No
8	Female	Health Facility	New	Yes	No	No	No	No	62.5	5.1	No	-2.77	Q2 - Q3 (-2.75)	MAM (<-2 Zscore)	114	Q1-Q2 (110-115mm)	No	0	No	0	No	0	No	0	No	No		36.1		63	> 6 weeks (42 days)			Cured	Yes	No	No	No	No	No	No	No	No	No	No		No		No
18	Female	Health Facility	New	Yes	No	No	No	No	77.5	6.5	No	-4.46	<Q1 (-3.69)	SAM (<-3 Zscore)	110	< Q1 (110mm)	No	0	No	0	No	0	No	0	No	No		37		76	> 6 weeks (42 days)	4	Yes	Cured	Yes	No	No	No	No	No	No	No	No	No	No		No		No
27	Male	Health Facility	New	Yes	No	No	No	No	84	11.1	Yes				120	Q2-Q3 (115-120)	No	0	No	0	No	0	No	0	No	No				0				Transferred to URENI (Hospital)	No	No	No	No	Yes	No	Yes	Yes	Yes	Yes	No		No		No
18	Male	Health Facility	New	Yes	No	No	No	No	77	7.1	No	-4.1	<Q1 (-3.69)	SAM (<-3 Zscore)	110	< Q1 (110mm)	No	0	No	0	No	0	No	0	No	No		36.1		77	> 6 weeks (42 days)	4	Yes	Cured	Yes	No	No	No	No	No	No	No	No	No	No		No		Yes
13	Male	Health Facility	New	Yes	No	No	No	No	73.5	6.7	No	-3.94	<Q1 (-3.69)	SAM (<-3 Zscore)	115	Q1-Q2 (110-115mm)	No	0	No	0	No	0	No	0	No	No	38	35.3		14	<= 6 weeks (42 days)	0	No	Cured	Yes	No	No	No	No	No	No	No	No	No	No		No		No
12	Male	Health Facility	New	Yes	No	No	No	No	72	6.1	No	-4.6	<Q1 (-3.69)	SAM (<-3 Zscore)	113	Q1-Q2 (110-115mm)	No	0	No	0	No	0	No	0	No	No		35.6
24	Female	Health Facility	New	Yes	No	No	No	No	81	8	No	-3.14	Q2 - Q3 (-2.75)	SAM (<-3 Zscore)	108	< Q1 (110mm)	No	0	No	0	No	0	No	0	No	No		36.7		31	<= 6 weeks (42 days)	0	No	Cured	Yes	No	No	No	No	No	No	No	No	No	No		No		No
12	Female	Health Facility	New	Yes	No	No	No	No	70	6.1	No	-3.37	Q1 - Q2 (-3.24)	SAM (<-3 Zscore)	110	< Q1 (110mm)	No	0	No	0	No	0	No	0	No	No		35.6		26	<= 6 weeks (42 days)	2	Yes	Defaulted	No	Yes	No	No	No	No	No	No	No	No	No		No		No
12	Female	Health Facility	New	Yes	No	No	No	No	73.5	6.7	No	-3.25	Q1 - Q2 (-3.24)	SAM (<-3 Zscore)	117	Q2-Q3 (115-120)	No	0	No	0	No	0	No	0	No	No		35.6		42	<= 6 weeks (42 days)	0	No	Cured	Yes	No	No	No	No	No	No	No	No	No	Yes	1	Yes	1	No
24	Female	Health Facility	New	Yes	No	No	No	No	73	7.2	Yes				110	< Q1 (110mm)	No	0	No	0	Yes	4	Yes	4	No	Yes		37.1	Negative	0				Transferred to URENI (Hospital)	No	No	No	No	Yes	No	Yes	Yes	Yes	Yes	Yes	1	Yes	1	No
8	Female	Health Facility	New	Yes	No	No	No	No	67	5.8	No	-3.01	Q2 - Q3 (-2.75)	SAM (<-3 Zscore)	115	Q1-Q2 (110-115mm)	No	0	No	0	No	0	No	0	No	No		35.1		44	> 6 weeks (42 days)	0	No	Cured	Yes	No	No	No	No	No	No	No	No	No	No		No		No
10	Male	Health Facility	New	Yes	No	No	No	No	65.5	5.2	No	-4.36	<Q1 (-3.69)	SAM (<-3 Zscore)	105	< Q1 (110mm)	No	0	No	0	No	0	No	0	No	No		36		14	<= 6 weeks (42 days)	0	No	Cured	Yes	No	No	No	No	No	No	No	No	No	No		No		No
8	Male	Health Facility	New	Yes	No	No	No	No	69.5	6.5	No	-3.11	Q2 - Q3 (-2.75)	SAM (<-3 Zscore)	125	>Q3 (>120mm)	No	0	No	0	No	0	No	0	No	No		36.3		44	> 6 weeks (42 days)	0	No	Cured	Yes	No	No	No	No	No	No	No	No	No	No		No		No
13	Male	Health Facility	New	Yes	No	No	No	No	76.5	7.9	No	-2.7	> Q4	MAM (<-2 Zscore)	114	Q1-Q2 (110-115mm)	No	0	No	0	No	0	No	0	No	No		36.1	Negative	43	> 6 weeks (42 days)	0	No	Cured	Yes	No	No	No	No	No	No	No	No	No	No		No		No
8	Female	Health Facility	Trasferred from URENI (Stabilization center / Hospital)	No	No	No	No	Yes	55	3.9	No	-1.74	> Q4	Not acute (>-2 Zscore)	115	Q1-Q2 (110-115mm)	No	0	No	0	No	0	No	0	No	No		35.4		52	> 6 weeks (42 days)			Defaulted	No	Yes	No	No			No	No
8	Female	Health Facility	New	Yes	No	No	No	No	55	3.6	No	-2.69	> Q4	MAM (<-2 Zscore)	95	< Q1 (110mm)	No	0	No	0	No	0	No	0	No	No		34.3	Negative	0				Transferred to URENI (Hospital)	No	No	No	No	Yes	No	Yes	Yes	Yes	Yes	No		No		No
17	Female	Health Facility	New	Yes	No	No	No	No	68	6.2	No	-2.55	> Q4	MAM (<-2 Zscore)	124	>Q3 (>120mm)	No	0	No	0	No	0	No	0	No	No		35.3	Negative	45	> 6 weeks (42 days)	0	No	Cured	Yes	No	No	No	No	No	No	No	No	No	No		No		No
9	Male	Health Facility	New	Yes	No	No	No	No	63	5.3	No	-3.11	Q2 - Q3 (-2.75)	SAM (<-3 Zscore)	100	< Q1 (110mm)	No	0	No	0	No	0	No	0	No	No		36.3	Negative	21	<= 6 weeks (42 days)	0	No	Cured	Yes	No	No	No	No	No	No	No	No	No	No		No		No
8	Male	Health Facility	New	Yes	No	No	No	No	78.2	6.3	No	-5.6	<Q1 (-3.69)	SAM (<-3 Zscore)	110	< Q1 (110mm)	No	0	No	0	No	0	No	0	No	No	36	35	Negative	42	<= 6 weeks (42 days)	0	No	Cured	Yes	No	No	No	No	No	No	No	No	No	No		No		No
10	Female	Health Facility	New	Yes	No	No	No	No	69.5	6.5	No	-2.47	> Q4	MAM (<-2 Zscore)	112	Q1-Q2 (110-115mm)	No	0	No	0	No	0	No	0	No	No	35	37.5	Negative	42	<= 6 weeks (42 days)	1	Yes	Cured	Yes	No	No	No	No	No	No	No	No	No	No		No		No
14	Male	Health Facility	New	Yes	No	No	No	No	68	4.9	No	-5.78	<Q1 (-3.69)	SAM (<-3 Zscore)	95	< Q1 (110mm)	No	0	Yes	4	Yes	4	Yes	4	No	No	30	38	Negative	70	> 6 weeks (42 days)	0	No	Cured	Yes	No	No	No	No	No	No	No	No	No	Yes	1	Yes	2	No
6	Male	Health Facility	New	Yes	No	No	No	No	66	5.1	No	-4.75	<Q1 (-3.69)	SAM (<-3 Zscore)	120	Q2-Q3 (115-120)	Yes	7	No	0	Yes	7	Yes	7	No	No	30	36.6	Negative	49	> 6 weeks (42 days)	0	No	Cured	Yes	No	No	No	No	No	No	No	No	No	No		Yes	1	Yes
24	Male	Health Facility	New	Yes	No	No	No	No	78	7.4	No	-3.99	<Q1 (-3.69)	SAM (<-3 Zscore)	115	Q1-Q2 (110-115mm)	No	0	No	0	No	0	No	0	No	Yes	33	36.7	Negative	42	<= 6 weeks (42 days)	1	Yes	Cured	Yes	No	No	No	No	No	No	No	No	No	No		No		No
12	Male	Health Facility	New	Yes	No	No	No	No	72.5	6.9	No	-3.32	Q1 - Q2 (-3.24)	SAM (<-3 Zscore)	110	< Q1 (110mm)	No	0	No	0	Yes	3	No	0	No	No	33	37	Positive	70	> 6 weeks (42 days)	0	No	Cured	Yes	No	No	No	No	No	No	No	No	No	Yes	1	No		No
6	Female	Health Facility	New	Yes	No	No	No	No	63.5	5.2	No	-2.97	Q2 - Q3 (-2.75)	MAM (<-2 Zscore)	110	< Q1 (110mm)	Yes	1	No	0	Yes	3	Yes	3	No	No	36	35	Negative	68	> 6 weeks (42 days)	0	No	Cured	Yes	No	No	No	No	No	No	No	No	No	No		Yes	3	Yes
8	Male	Health Facility	New	Yes	No	No	No	No	64.5	5.2	No	-3.98	<Q1 (-3.69)	SAM (<-3 Zscore)	100	< Q1 (110mm)	No	0	No	0	No	0	No	0	No	No	35	36	Negative	35	<= 6 weeks (42 days)	0	No	Cured	Yes	No	No	No	No	No	No	No	No	No	No		No		No
12	Male	Health Facility	New	Yes	No	No	No	No	77.2	7.7	No	-3.19	Q2 - Q3 (-2.75)	SAM (<-3 Zscore)	112	Q1-Q2 (110-115mm)	No	0	No	0	No	0	No	0	No	No	36	35	Negative	35	<= 6 weeks (42 days)	0	No	Cured	Yes	No	No	No	No	No	No	No	No	No	No		No		No
6	Female	Health Facility	New	Yes	No	No	No	No	59	4.5	No	-2.53	> Q4	MAM (<-2 Zscore)	110	< Q1 (110mm)	No	0	No	0	No	0	No	0	No	No	33	37	Negative	28	<= 6 weeks (42 days)	0	No	Cured	Yes	No	No	No	No	No	No	No	No	No	No		No		No
10	Female	Health Facility	New	Yes	No	No	No	No	65.5	5.5	No	-3.1	Q2 - Q3 (-2.75)	SAM (<-3 Zscore)	110	< Q1 (110mm)	No	0	No	0	No	0	No	0	No	No	36	37	Negative	56	> 6 weeks (42 days)	0	No	Cured	Yes	No	No	No	No	No	No	No	No	No	No		No		No
6	Male	Health Facility	New	Yes	No	No	No	No	65.5	5.2	No	-4.36	<Q1 (-3.69)	SAM (<-3 Zscore)	110	< Q1 (110mm)	Yes	3	No	0	Yes	2	No	0	No	No	34	36	Positive	42	<= 6 weeks (42 days)	1	Yes	Cured	Yes	No	No	No	No	No	No	No	No	No	Yes	1	Yes	1	Yes
12	Male	Health Facility	New	Yes	No	No	No	No	78.5	7.9	No	-3.17	Q2 - Q3 (-2.75)	SAM (<-3 Zscore)	110	< Q1 (110mm)	No	0	No	0	Yes	2	No	0	No	No	35	36	Negative	42	<= 6 weeks (42 days)	0	No	Cured	Yes	No	No	No	No	No	No	No	No	No	Yes	0	No		No
8	Female	Health Facility	New	Yes	No	No	No	No	60.5	4.6	No	-3.06	Q2 - Q3 (-2.75)	SAM (<-3 Zscore)	110	< Q1 (110mm)	No	0	No	0	Yes	3	No	0	Yes	No	33	37.6		28	<= 6 weeks (42 days)	0	No	Cured	Yes	No	No	No	No	No	No	No	No	No	No		No		No
14	Male	Health Facility	New	Yes	No	No	No	No	71	7.7	Yes				140	>Q3 (>120mm)	Yes	1	Yes	2	Yes	2	No	0	No	No	34	37.7	Negative	0				Transferred to URENI (Hospital)	No	No	No	No	Yes	No	Yes	Yes	Yes	Yes	No		No		Yes
14	Female	Health Facility	New	Yes	No	No	No	No	76.5	7.6	No	-2.5	> Q4	MAM (<-2 Zscore)	120	Q2-Q3 (115-120)	No	0	No	0	No	0	No	0	No	No	36	36	Negative	42	<= 6 weeks (42 days)	0	No	Cured	Yes	No	No	No	No	No	No	No	No	No	No		No		No
8	Male	Health Facility	New	Yes	No	No	No	No	68	6	No	-3.58	Q1 - Q2 (-3.24)	SAM (<-3 Zscore)	110	< Q1 (110mm)	No	0	No	0	Yes	2	No	0	No	No	35	36	Negative	35	<= 6 weeks (42 days)	0	No	Cured	Yes	No	No	No	No	No	No	No	No	No	No		No		No
12	Female	Health Facility	New	Yes	No	No	No	No	68	5.9	No	-3.14	Q2 - Q3 (-2.75)	SAM (<-3 Zscore)	110	< Q1 (110mm)	No	0	No	0	No	0	No	0	No	No	36	37	Negative	15	<= 6 weeks (42 days)	2	Yes	Defaulted	No	Yes	No	No	No	No	No	No	No	No	No		No		No
12	Male	Health Facility	New	Yes	No	No	No	No	68	5.9	No	-3.78	<Q1 (-3.69)	SAM (<-3 Zscore)	120	Q2-Q3 (115-120)	No	0	No	0	No	0	No	0	No	No	36	37	Negative	63	> 6 weeks (42 days)	0	No	Cured	Yes	No	No	No	No	No	No	No	No	No	No		No		No
9	Male	Health Facility	New	Yes	No	No	No	No	69.5	6.5	No	-3.11	Q2 - Q3 (-2.75)	SAM (<-3 Zscore)	125	>Q3 (>120mm)	No	0	No	0	No	0	No	0	No	No	36	37	Negative	21	<= 6 weeks (42 days)	0	No	Cured	Yes	No	No	No	No	No	No	No	No	No	No		No		No
12	Male	Health Facility	New	Yes	No	No	No	No	80.5	8.2	No	-3.15	Q2 - Q3 (-2.75)	SAM (<-3 Zscore)	110	< Q1 (110mm)	Yes	7	Yes	2	Yes	7	No	0	No	Yes	35	36	Positive	18	<= 6 weeks (42 days)	2	Yes	Defaulted	No	Yes	No	No	No	No	No	No	No	No	Yes	1	No		Yes
24	Female	Health Facility	Trasferred from URENI (Stabilization center / Hospital)	No	No	No	No	Yes	75.5	7.4	No	-2.75	Q2 - Q3 (-2.75)	MAM (<-2 Zscore)	120	Q2-Q3 (115-120)	No	0	No	0	No	0	No	0	No	No	36	35.7		49	> 6 weeks (42 days)	0	No	Cured	Yes	No	No	No	No	No	No	No	No	No	No		No		No
24	Female	Health Facility	New	Yes	No	No	No	No	75	7.9	Yes				120	Q2-Q3 (115-120)	No	0	No	0	No	0	No	0	No	Yes	36	37	Negative	0				Transferred to URENI (Hospital)	No	No	No	No	Yes	No	Yes	Yes	Yes	Yes	No		No		No
24	Male	Health Facility	New	Yes	No	No	No	No	74.5	7.2	No	-3.53	Q1 - Q2 (-3.24)	SAM (<-3 Zscore)	110	< Q1 (110mm)	No	0	Yes	2	Yes	3	No	0	No	No	34	37.8	Positive	14	<= 6 weeks (42 days)	0	No	Cured	Yes	No	No	No	No	No	No	No	No	No	Yes	1	No		No
10	Female	Health Facility	New	Yes	No	No	No	No	78	6.3	No	-4.87	<Q1 (-3.69)	SAM (<-3 Zscore)	110	< Q1 (110mm)	No	0	No	0	No	0	No	0	No	No	34	37	Negative	49	> 6 weeks (42 days)	0	No	Cured	Yes	No	No	No	No	No	No	No	No	No	No		No		No
24	Male	Health Facility	New	Yes	No	No	No	No	78	7.1	No	-4.45	<Q1 (-3.69)	SAM (<-3 Zscore)	110	< Q1 (110mm)	No	0	No	0	No	0	No	0	No	No	34	37	Negative	21	<= 6 weeks (42 days)	2	Yes	Defaulted	No	Yes	No	No	No	No	No	No	No	No	No		No		No
8	Female	Health Facility	New	Yes	No	No	No	No	70	5.6	No	-4.28	<Q1 (-3.69)	SAM (<-3 Zscore)	110	< Q1 (110mm)	No	0	No	0	No	0	No	0	No	No	36	36	Negative	10	<= 6 weeks (42 days)	2	Yes	Defaulted	No	Yes	No	No	No	No	No	No	No	No	No		No		No
8	Male	Health Facility	New	Yes	No	No	No	No	66	5.6	No	-3.69	<Q1 (-3.69)	SAM (<-3 Zscore)	113	Q1-Q2 (110-115mm)	No	0	No	0	Yes	4	No	0	No	No	34	38	Positive	42	<= 6 weeks (42 days)	0	No	Cured	Yes	No	No	No	No	No	No	No	No	No	Yes	1	No		No
12	Male	Health Facility	New	Yes	No	No	No	No	69	6.3	No	-3.33	Q1 - Q2 (-3.24)	SAM (<-3 Zscore)	110	< Q1 (110mm)	No	0	No	0	No	0	No	0	No	No	34	36.8	Negative	28	<= 6 weeks (42 days)	0	No	Cured	Yes	No	No	No	No	No	No	No	No	No	No		No		No
12	Female	Health Facility	New	Yes	No	No	No	No	75	7.2	No	-2.79	Q2 - Q3 (-2.75)	MAM (<-2 Zscore)	122	>Q3 (>120mm)	No	0	No	0	Yes	1	Yes	3	No	No	32	38		0				Transferred to URENAS (OTP)	No	No	No	No	No	Yes	Yes	Yes	No	No	No		Yes	1	No
36	Male	Health Facility	Trasferred from URENI (Stabilization center / Hospital)	No	No	No	No	Yes	81	9.1	No	-2.1	> Q4	MAM (<-2 Zscore)	117	Q2-Q3 (115-120)	No	0	No	0	No	0	No	0	No	No	36	37	Negative	28	<= 6 weeks (42 days)	0	No	Cured	Yes	No	No	No	No	No	No	No	No	No	No		No		No
36	Male	Health Facility	New	Yes	No	No	No	No	82.5	9.6	Yes				120	Q2-Q3 (115-120)	No	0	No	0	No	0	No	0	No	No	36	37	Negative	0				Transferred to URENI (Hospital)	No	No	No	No	Yes	No	Yes	Yes	Yes	Yes	No		No		No
8	Male	Health Facility	New	Yes	No	No	No	No	67.5	5.9	No	-3.61	Q1 - Q2 (-3.24)	SAM (<-3 Zscore)	110	< Q1 (110mm)	No	0	No	0	No	0	No	0	No	No	34	37	Negative	63	> 6 weeks (42 days)	0	No	Cured	Yes	No	No	No	No	No	No	No	No	No	No		No		No
7	Female	Health Facility	New	Yes	No	No	No	No	62	4.7	No	-3.49	Q1 - Q2 (-3.24)	SAM (<-3 Zscore)	110	< Q1 (110mm)	No	0	No	0	No	0	No	0	No	No	34	35	Negative	28	<= 6 weeks (42 days)	0	No	Cured	Yes	No	No	No	No	No	No	No	No	No	No		No		No
9	Male	Health Facility	New	Yes	No	No	No	No	69	6	No	-3.91	<Q1 (-3.69)	SAM (<-3 Zscore)	115	Q1-Q2 (110-115mm)	No	0	No	0	No	0	No	0	No	No	35	36	Negative	49	> 6 weeks (42 days)	0	No	Cured	Yes	No	No	No	No	No	No	No	No	No	No		No		No
21	Male	Health Facility	New	Yes	No	No	No	No	79.5	8	No	-3.23	Q2 - Q3 (-2.75)	SAM (<-3 Zscore)	110	< Q1 (110mm)	No	0	No	0	No	0	No	0	No	No	34	35	Negative	35	<= 6 weeks (42 days)	0	No	Cured	Yes	No	No	No	No	No	No	No	No	No	No		No		No
12	Male	Health Facility	New	Yes	No	No	No	No	67	5.8	No	-3.64	Q1 - Q2 (-3.24)	SAM (<-3 Zscore)	110	< Q1 (110mm)	No	0	No	0	No	0	No	0	No	No	33	37	Negative	35	<= 6 weeks (42 days)	0	No	Cured	Yes	No	No	No	No	No	No	No	No	No	No		No		No
12	Female	Health Facility	New	Yes	No	No	No	No	71	6.5	Yes				120	Q2-Q3 (115-120)	No	0	No	0	No	0	Yes	2	No	Yes	33	37	Negative	0				Transferred to URENI (Hospital)	No	No	No	No	Yes	No	Yes	Yes	Yes	Yes	No		No		No
12	Female	Health Facility	New	Yes	No	No	No	No	71	6.4	No	-3.11	Q2 - Q3 (-2.75)	SAM (<-3 Zscore)	110	< Q1 (110mm)	No	0	No	0	Yes	3	No	0	No	No	33	38	Positive	63	> 6 weeks (42 days)	0	No	Cured	Yes	No	No	No	No	No	No	No	No	No	Yes	1	No		No
12	Female	Health Facility	New	Yes	No	No	No	No	74	7.108	No	-2.7	> Q4	MAM (<-2 Zscore)	110	< Q1 (110mm)	No	0	No	0	No	0	No	0	No	No	35	36	Negative	35	<= 6 weeks (42 days)	0	No	Cured	Yes	No	No	No	No	No	No	No	No	No	No		No		No
10	Male	Health Facility	New	Yes	No	No	No	No	68.5	5.9	No	-3.95	<Q1 (-3.69)	SAM (<-3 Zscore)	100	< Q1 (110mm)	No	0	No	0	Yes	2	No	0	No	No	35	37.9	Negative	33	<= 6 weeks (42 days)	0	No	Cured	Yes	No	No	No	No	No	No	No	No	No	No		No		No
36	Female	Health Facility	Trasferred from URENI (Stabilization center / Hospital)	No	No	No	No	Yes	84	8.9	No	-2.64	> Q4	MAM (<-2 Zscore)	124	>Q3 (>120mm)	No	0	No	0	No	0	No	0	No	No	34	36.5	Negative	73	> 6 weeks (42 days)	0	No	Cured	Yes	No	No	No	No	No	No	No	No	No	No		No		No
36	Female	Health Facility	New	Yes	No	No	No	No	82.5	8.5	No	-2.8	Q2 - Q3 (-2.75)	MAM (<-2 Zscore)	120	Q2-Q3 (115-120)	No	0	No	0	No	0	No	0	No	No	34	36	Negative	0				Transferred to URENI (Hospital)	No	No	No	No	Yes	No	Yes	Yes	Yes	Yes	No		No		No
9	Male	Health Facility	New	Yes	No	No	No	No	67	5.9	No	-3.43	Q1 - Q2 (-3.24)	SAM (<-3 Zscore)	100	< Q1 (110mm)	No	0	No	0	No	0	No	0	No	No	32	36	Negative	30	<= 6 weeks (42 days)	0	No	Cured	Yes	No	No	No	No	No	No	No	No	No	No		No		No
7	Male	Health Facility	New	Yes	No	No	No	No	67	6	No	-3.22	Q2 - Q3 (-2.75)	SAM (<-3 Zscore)	110	< Q1 (110mm)	No	0	No	0	No	0	No	0	No	No	33	36.5	Negative	26	<= 6 weeks (42 days)	0	No	Cured	Yes	No	No	No	No	No	No	No	No	No	No		No		No
7	Female	Health Facility	New	Yes	No	No	No	No	71.5	6.6	No	-2.89	Q2 - Q3 (-2.75)	MAM (<-2 Zscore)	110	< Q1 (110mm)	No	0	No	0	No	0	No	0	No	No	36	37	Negative	12	<= 6 weeks (42 days)	0	No	Cured	Yes	No	No	No	No	No	No	No	No	No	No		No		No
8	Female	Health Facility	New	Yes	No	No	No	No	61.5	4.6	No	-3.51	Q1 - Q2 (-3.24)	SAM (<-3 Zscore)	105	< Q1 (110mm)	No	0	No	0	No	0	No	0	No	No	34	36	Negative	49	> 6 weeks (42 days)	1	Yes	Cured	Yes	No	No	No	No	No	No	No	No	No	No		No		No
11	Female	Health Facility	New	Yes	No	No	No	No	69	5.6	No	-4.01	<Q1 (-3.69)	SAM (<-3 Zscore)	100	< Q1 (110mm)	No	0	No	0	Yes	2	Yes	4	No	No	33	37.9	Positive	0				Death	No	No	No	Yes	No	No	No	No	No	No	Yes	1	No		No
12	Female	Health Facility	New	Yes	No	No	No	No	74.5	7.2	No	-2.66	> Q4	MAM (<-2 Zscore)	110	< Q1 (110mm)	No	0	No	0	No	0	No	0	No	No	33	36	Negative	42	<= 6 weeks (42 days)	0	No	Cured	Yes	No	No	No	No	No	No	No	No	No	No		No		No
10	Female	Health Facility	New	Yes	No	No	No	No	68.5	5.9	No	-3.3	Q1 - Q2 (-3.24)	SAM (<-3 Zscore)	110	< Q1 (110mm)	No	0	No	0	No	0	No	0	No	No	36	37	Negative	77	> 6 weeks (42 days)	0	No	Cured	Yes	No	No	No	No	No	No	No	No	No	No		No		No
12	Male	Health Facility	New	Yes	No	No	No	No	69	5.9	No	-4.11	<Q1 (-3.69)	SAM (<-3 Zscore)	110	< Q1 (110mm)	No	0	No	0	No	0	No	0	No	No	34	35	Negative	42	<= 6 weeks (42 days)	0	No	Cured	Yes	No	No	No	No	No	No	No	No	No	No		No		No
12	Female	Health Facility	New	Yes	No	No	No	No	71.5	7.2	No	-1.85	> Q4	Not acute (>-2 Zscore)	110	< Q1 (110mm)	No	0	No	0	No	0	No	0	No	No	33	35	Positive	7	<= 6 weeks (42 days)	0	No	Cured	Yes	No	No	No	No	No	No	No	No	No	Yes	1	No		No
12	Female	Health Facility	New	Yes	No	No	No	No	69.5	5.8	No	-3.78	<Q1 (-3.69)	SAM (<-3 Zscore)	110	< Q1 (110mm)	Yes	3	No	0	Yes	6	No	0	No	No	33	35	Positive	44	> 6 weeks (42 days)	0	No	Cured	Yes	No	No	No	No	No	No	No	No	No	Yes	1	No		Yes
48	Male	Health Facility	New	Yes	No	No	No	No	82.5	8.5	No	-3.35	Q1 - Q2 (-3.24)	SAM (<-3 Zscore)	120	Q2-Q3 (115-120)	No	0	No	0	No	0	No	0	No	No	38	36	Negative	14	<= 6 weeks (42 days)	0	No	Cured	Yes	No	No	No	No	No	No	No	No	No	No		No		No
8	Male	Health Facility	New	Yes	No	No	No	No	62	5	No	-3.35	Q1 - Q2 (-3.24)	SAM (<-3 Zscore)	100	< Q1 (110mm)	No	0	No	0	No	0	No	0	No	No	35	36.5	Negative	35	<= 6 weeks (42 days)	0	No	Cured	Yes	No	No	No	No	No	No	No	No	No	No		No		No
8	Female	Health Facility	New	Yes	No	No	No	No	64.5	5.5	No	-2.71	> Q4	MAM (<-2 Zscore)	110	< Q1 (110mm)	No	0	No	0	No	0	No	0	No	No	33	37	Negative	76	> 6 weeks (42 days)	0	No	Cured	Yes	No	No	No	No	No	No	No	No	No	No		No		No
12	Male	Health Facility	New	Yes	No	No	No	No	78.5	7.7	No	-3.48	Q1 - Q2 (-3.24)	SAM (<-3 Zscore)	110	< Q1 (110mm)	No	0	No	0	Yes	3	No	0	No	No	35	37.9	Positive	49	> 6 weeks (42 days)	0	No	Cured	Yes	No	No	No	No	No	No	No	No	No	Yes	1	No		No
12	Female	Health Facility	New	Yes	No	No	No	No	75.5	7.3	No	-2.74	> Q4	MAM (<-2 Zscore)	110	< Q1 (110mm)	No	0	No	0	No	0	No	0	No	No	33	36	Negative	28	<= 6 weeks (42 days)	0	No	Cured	Yes	No	No	No	No	No	No	No	No	No	No		No		No
24	Female	Health Facility	New	Yes	No	No	No	No	77.5	7.5	No	-3.06	Q2 - Q3 (-2.75)	SAM (<-3 Zscore)	110	< Q1 (110mm)	No	0	No	0	No	0	No	0	No	No	37	36.7	Negative	42	<= 6 weeks (42 days)	0	No	Cured	Yes	No	No	No	No	No	No	No	No	No	No		No		No
24	Female	Health Facility	New	Yes	No	No	No	No	81.5	8.3	No	-2.83	Q2 - Q3 (-2.75)	MAM (<-2 Zscore)	111	Q1-Q2 (110-115mm)	No	0	No	0	No	0	Yes	3	No	No	36	37	Negative	21	<= 6 weeks (42 days)	0	No	Cured	Yes	No	No	No	No	No	No	No	No	No	No		No		No
12	Male	Health Facility	New	Yes	No	No	No	No	74.5	7.2	No	-3.35	Q1 - Q2 (-3.24)	SAM (<-3 Zscore)	111	Q1-Q2 (110-115mm)	No	0	No	0	No	0	No	0	No	No	33	36.7	Negative	70	> 6 weeks (42 days)	0	No	Cured	Yes	No	No	No	No	No	No	No	No	No	No		No		No
7	Male	Health Facility	New	Yes	No	No	No	No	66	5.6	No	-3.69	<Q1 (-3.69)	SAM (<-3 Zscore)	111	Q1-Q2 (110-115mm)	No	0	No	0	Yes	3	No	0	No	No	33	37.8	Positive	28	<= 6 weeks (42 days)	0	No	Cured	Yes	No	No	No	No	No	No	No	No	No	Yes	1	No		No
12	Female	Health Facility	New	Yes	No	No	No	No	71	4.9	No	-5.78	<Q1 (-3.69)	SAM (<-3 Zscore)	111	Q1-Q2 (110-115mm)	No	0	No	0	Yes	3	No	0	No	No	36	37.8	Positive	35	<= 6 weeks (42 days)	0	No	Cured	Yes	No	No	No	No	No	No	No	No	No	Yes	1	No		No
8	Female	Health Facility	New	Yes	No	No	No	No	66	4.7	No	-4.9	<Q1 (-3.69)	SAM (<-3 Zscore)	110	< Q1 (110mm)	No	0	No	0	No	0	No	0	No	No	35	36	Negative	81	> 6 weeks (42 days)	2	Yes	Transferred to URENAS (OTP)	No	No	No	No	No	Yes	No	Yes	No	No	No		No		No
10	Male	Health Facility	New	Yes	No	No	No	No	71	6.3	No	-3.96	<Q1 (-3.69)	SAM (<-3 Zscore)	110	< Q1 (110mm)	No	0	No	0	No	0	No	0	No	No	32	36	Negative	64	> 6 weeks (42 days)	0	No	Cured	Yes	No	No	No	No	No	No	No	No	No	No		No		No
26	Male	Health Facility	New	Yes	No	No	No	No	80.3	6.9	No	-5.2	<Q1 (-3.69)	SAM (<-3 Zscore)	95	< Q1 (110mm)	Yes	2	No	0	Yes	1	Yes	3	No	No	36	37	Negative	35	<= 6 weeks (42 days)	1	Yes	Cured	Yes	No	No	No	No	No	No	No	No	No	No		Yes	1	No
7	Female	Health Facility	New	Yes	No	No	No	No	67.3	5.8	No	-3.11	Q2 - Q3 (-2.75)	SAM (<-3 Zscore)	119	Q2-Q3 (115-120)	No	0	No	0	No	0	No	0	No	No	38	35.6	Negative	42	<= 6 weeks (42 days)	1	Yes	Cured	Yes	No	No	No	No	No	No	No	No	No	No		No		No
14	Female	Health Facility	New	Yes	No	No	No	No	73.2	7	No	-2.66	> Q4	MAM (<-2 Zscore)	120	Q2-Q3 (115-120)	No	0	No	0	No	0	No	0	No	No	36	36.4	Negative	28	<= 6 weeks (42 days)	0	No	Cured	Yes	No	No	No	No	No	No	No	No	No	No		No		No
15	Male	Health Facility	New	Yes	No	No	No	No	75.1	7.3	No	-3.33	Q1 - Q2 (-3.24)	SAM (<-3 Zscore)	115	Q1-Q2 (110-115mm)	Yes	4	No	0	No	0	No	0	No	No	36	36.4	Negative	30	<= 6 weeks (42 days)	2	Yes	Death	No	No	No	Yes	No	No	No	No	No	No	No		No		Yes
20	Male	Health Facility	New	Yes	No	No	No	No	72.3	7	No	-3.08	Q2 - Q3 (-2.75)	SAM (<-3 Zscore)	116	Q2-Q3 (115-120)	No	0	No	0	No	0	No	0	No	No	38	36.8	Positive	35	<= 6 weeks (42 days)	0	No	Cured	Yes	No	No	No	No	No	No	No	No	No	No		No		No
15	Male	Health Facility	New	Yes	No	No	No	No	71.8	6.8	No	-3.29	Q1 - Q2 (-3.24)	SAM (<-3 Zscore)	117	Q2-Q3 (115-120)	No	0	No	0	No	0	No	0	No	No	38	36.2	Negative	35	<= 6 weeks (42 days)	1	Yes	Cured	Yes	No	No	No	No	No	No	No	No	No	No		No		Yes
7	Male	Health Facility	New	Yes	No	No	No	No	55	3.1	No	-4.53	<Q1 (-3.69)	SAM (<-3 Zscore)	100	< Q1 (110mm)	No	0	No	0	No	0	No	0	No	No	36	36.1	Negative	35	<= 6 weeks (42 days)	1	Yes	Cured	Yes	No	No	No	No	No	No	No	No	No	No		No		No
10	Male	Health Facility	New	Yes	No	No	No	No	69.5	6.5	No	-3.11	Q2 - Q3 (-2.75)	SAM (<-3 Zscore)	113	Q1-Q2 (110-115mm)	No	0	No	0	Yes	3	No	0	No	No	40	37	Negative	49	> 6 weeks (42 days)	1	Yes	Cured	Yes	No	No	No	No	No	No	No	No	No	No		No		Yes
9	Male	Health Facility	New	Yes	No	No	No	No	70.2	6.1	No	-4.09	<Q1 (-3.69)	SAM (<-3 Zscore)	121	>Q3 (>120mm)	No	0	Yes	3	Yes	3	Yes	3	No	No	40	36.8	Positive	28	<= 6 weeks (42 days)	0	No	Cured	Yes	No	No	No	No	No	No	No	No	No	Yes	1	Yes	1	No
12	Female	Health Facility	New	Yes	No	No	No	No	71.1	6.1	No	-3.67	Q1 - Q2 (-3.24)	SAM (<-3 Zscore)	110	< Q1 (110mm)	No	0	No	0	No	0	No	0	No	No	38	36.2	Negative	28	<= 6 weeks (42 days)	0	No	Cured	Yes	No	No	No	No	No	No	No	No	No	No		No		Yes
18	Female	Health Facility	New	Yes	No	No	No	No	74.1	6.9	No	-3.07	Q2 - Q3 (-2.75)	SAM (<-3 Zscore)	121	>Q3 (>120mm)	No	0	No	0	No	0	No	0	No	No	38	36.2	Negative	72	> 6 weeks (42 days)	1	Yes	Cured	Yes	No	No	No	No	No	No	No	No	No	No		No		Yes
7	Male	Health Facility	New	Yes	No	No	No	No	67.2	5.9	No	-3.5	Q1 - Q2 (-3.24)	SAM (<-3 Zscore)	117	Q2-Q3 (115-120)	No	0	No	0	Yes	2	No	0	No	No	36	36.1	Negative	28	<= 6 weeks (42 days)	0	No	Cured	Yes	No	No	No	No	No	No	No	No	No	No		No		No
6	Female	Health Facility	New	Yes	No	No	No	No	68	4.9	No	-5.06	<Q1 (-3.69)	SAM (<-3 Zscore)	107	< Q1 (110mm)	No	0	No	0	No	0	No	0	No	No	40	38.7	Negative	65	> 6 weeks (42 days)	1	Yes	Defaulted	No	Yes	No	No	No	No	No	No	No	No	No		No		No
9	Female	Health Facility	New	Yes	No	No	No	No	68.8	6.3	No	-2.62	> Q4	MAM (<-2 Zscore)	120	Q2-Q3 (115-120)	No	0	No	0	No	0	No	0	No	No	40	36	Negative	72	> 6 weeks (42 days)	0	No	Cured	Yes	No	No	No	No	No	No	No	No	No	No		No		No
36	Male	Health Facility	New	Yes	No	No	No	No	83	8	Yes				121	>Q3 (>120mm)	No	0	No	0	Yes	3	No	0	No	No	38	36.8	Positive	65	> 6 weeks (42 days)	0	No	Cured	Yes	No	No	No	No	No	No	No	No	No	Yes	1	Yes	1	No
12	Female	Health Facility	New	Yes	No	No	No	No	71	6.11	No	-3.63	Q1 - Q2 (-3.24)	SAM (<-3 Zscore)	116	Q2-Q3 (115-120)	No	0	No	0	Yes	2	No	0	No	No	40	36	Negative	49	> 6 weeks (42 days)	2	Yes	Cured	Yes	No	No	No	No	No	No	No	No	No	No		No		No
9	Female	Health Facility	New	Yes	No	No	No	No	66	5.6	No	-3.07	Q2 - Q3 (-2.75)	SAM (<-3 Zscore)	110	< Q1 (110mm)	No	0	No	0	No	0	No	0	No	No	40	36	Negative	34	<= 6 weeks (42 days)	0	No	Cured	Yes	No	No	No	No	No	No	No	No	No	No		Yes	1	Yes
15	Female	Health Facility	New	Yes	No	No	No	No	73.2	6.8	No	-3.01	Q2 - Q3 (-2.75)	SAM (<-3 Zscore)	115	Q1-Q2 (110-115mm)	No	0	No	0	No	0	No	0	No	No	40	36	Negative	28	<= 6 weeks (42 days)	0	No	Cured	Yes	No	No	No	No	No	No	No	No	No	No		No		No
18	Female	Health Facility	New	Yes	No	No	No	No	77	7.7	No	-2.46	> Q4	MAM (<-2 Zscore)	120	Q2-Q3 (115-120)	Yes	2	No	0	No	0	No	0	No	No	33	36.7	Negative	72	> 6 weeks (42 days)	1	Yes	Cured	Yes	No	No	No	No	No	No	No	No	No	No		No		No
9	Female	Health Facility	New	Yes	No	No	No	No	66	6	No	-2.25	> Q4	MAM (<-2 Zscore)	110	< Q1 (110mm)	No	0	Yes	1	Yes	1	Yes	2	No	No	40	37.7	Negative	42	<= 6 weeks (42 days)	0	No	Cured	Yes	No	No	No	No	No	No	No	No	No	No		Yes	2	Yes
7	Female	Health Facility	New	Yes	No	No	No	No	62.3	5.1	No	-2.68	> Q4	MAM (<-2 Zscore)	111	Q1-Q2 (110-115mm)	No	0	No	0	No	0	Yes	1	No	No	38	37.2	Negative	35	<= 6 weeks (42 days)	1	Yes	Cured	Yes	No	No	No	No	No	No	No	No	No	No		No		No
6	Male	Health Facility	New	Yes	No	No	No	No	65.9	5.4	No	-4.07	<Q1 (-3.69)	SAM (<-3 Zscore)	112	Q1-Q2 (110-115mm)	No	0	No	0	Yes	1	Yes	3	No	No	40	36.8	Negative	35	<= 6 weeks (42 days)	0	No	Cured	Yes	No	No	No	No	No	No	No	No	No	Yes	1	Yes	2	No
7	Male	Health Facility	New	Yes	No	No	No	No	71.8	6.4	No	-4.01	<Q1 (-3.69)	SAM (<-3 Zscore)	117	Q2-Q3 (115-120)	Yes	4	No	0	Yes	4	Yes	2	No	No	40	38.7	Negative	42	<= 6 weeks (42 days)	1	Yes	Cured	Yes	No	No	No	No	No	No	No	No	No	No		Yes	1	Yes
7	Female	Health Facility	New	Yes	No	No	No	No	63	5.3	No	-2.53	> Q4	MAM (<-2 Zscore)	115	Q1-Q2 (110-115mm)	No	0	Yes	2	No	0	No	0	No	No	38	37	Negative	28	<= 6 weeks (42 days)	0	No	Cured	Yes	No	No	No	No	No	No	No	No	No	No		No		No
9	Female	Health Facility	New	Yes	No	No	No	No	67	5.81	No	-2.99	Q2 - Q3 (-2.75)	MAM (<-2 Zscore)	115	Q1-Q2 (110-115mm)	No	0	No	0	No	0	Yes	4	No	No	40	36	Negative	42	<= 6 weeks (42 days)	0	No	Cured	Yes	No	No	No	No	No	No	No	No	No	No		Yes	1	No
24	Male	Health Facility	New	Yes	No	No	No	No	83.1	8.1	No	-4.07	<Q1 (-3.69)	SAM (<-3 Zscore)	120	Q2-Q3 (115-120)	No	0	No	0	Yes	3	No	0	No	No	40	38.4	Negative	53	> 6 weeks (42 days)	2	Yes	Cured	Yes	No	No	No	No	No	No	No	No	No	No		No		No
7	Female	Health Facility	New	Yes	No	No	No	No	59.5	4.5	No	-2.8	Q2 - Q3 (-2.75)	MAM (<-2 Zscore)	113	Q1-Q2 (110-115mm)	No	0	No	0	No	0	No	0	No	No	36	36.4	Negative	35	<= 6 weeks (42 days)	0	No	Cured	Yes	No	No	No	No	No	No	No	No	No	No		No		No
36	Male	Health Facility	New	Yes	No	No	No	No	80.2	9.1	No	-1.91	> Q4	Not acute (>-2 Zscore)	114	Q1-Q2 (110-115mm)	No	0	No	0	No	0	No	0	No	No	38	37.4	Positive	30	<= 6 weeks (42 days)	1	Yes	Cured	Yes	No	No	No	No	No	No	No	No	No	Yes	1	No		Yes
12	Female	Health Facility	New	Yes	No	No	No	No	68.2	6.2	No	-2.62	> Q4	MAM (<-2 Zscore)	120	Q2-Q3 (115-120)	No	0	No	0	No	0	No	0	No	No	36	37.3	Negative	63	> 6 weeks (42 days)	2	Yes	Cured	Yes	No	No	No	No	No	No	No	No	No	No		No		No
24	Female	Health Facility	New	Yes	No	No	No	No	72.2	5.6	No	-4.98	<Q1 (-3.69)	SAM (<-3 Zscore)	105	< Q1 (110mm)	No	0	No	0	No	0	Yes	3	No	No	38	37	Negative	35	<= 6 weeks (42 days)	1	Yes	Cured	Yes	No	No	No	No	No	No	No	No	No	No		Yes	1	No
9	Female	Health Facility	New	Yes	No	No	No	No	68.5	5.9	No	-3.3	Q1 - Q2 (-3.24)	SAM (<-3 Zscore)	118	Q2-Q3 (115-120)	No	0	Yes	3	Yes	3	No	0	No	No	38	37	Negative	42	<= 6 weeks (42 days)	1	Yes	Cured	Yes	No	No	No	No	No	No	No	No	No	No		No		No
12	Female	Health Facility	New	Yes	No	No	No	No	71	6.7	No	-2.56	> Q4	MAM (<-2 Zscore)	115	Q1-Q2 (110-115mm)	Yes	4	No	0	Yes	6	Yes	6	No	No	38	37	Negative	28	<= 6 weeks (42 days)	0	No	Cured	Yes	No	No	No	No	No	No	No	No	No	No		Yes	2	Yes
9	Male	Health Facility	New	Yes	No	No	No	No	70.8	6.7	No	-3.16	Q2 - Q3 (-2.75)	SAM (<-3 Zscore)	117	Q2-Q3 (115-120)	No	0	No	0	No	0	No	0	No	No	36	36.9	Negative	42	<= 6 weeks (42 days)	1	Yes	Cured	Yes	No	No	No	No	No	No	No	No	No	No		No		No
9	Male	Health Facility	New	Yes	No	No	No	No	70.1	6.3	No	-3.69	<Q1 (-3.69)	SAM (<-3 Zscore)	110	< Q1 (110mm)	No	0	No	0	Yes	4	Yes	3	No	No	38	36.9	Negative	28	<= 6 weeks (42 days)	1	Yes	Cured	Yes	No	No	No	No	No	No	No	No	No	No		Yes	2	No
10	Female	Health Facility	New	Yes	No	No	No	No	71.2	6	No	-3.87	<Q1 (-3.69)	SAM (<-3 Zscore)	114	Q1-Q2 (110-115mm)	No	0	No	0	Yes	1	Yes	7	No	No	38	36.9	Negative	56	> 6 weeks (42 days)	3	Yes	Defaulted	No	Yes	No	No	No	No	No	No	No	No	No		Yes	1	No
12	Male	Health Facility	New	Yes	No	No	No	No	75	7.4	No	-3.14	Q2 - Q3 (-2.75)	SAM (<-3 Zscore)	117	Q2-Q3 (115-120)	No	0	No	0	No	0	No	0	No	No	36	36.6	Negative	41	<= 6 weeks (42 days)	0	No	Cured	Yes	No	No	No	No	No	No	No	No	No	No		No		No
14	Female	Health Facility	New	Yes	No	No	No	No	78.1	7.5	No	-3.04	Q2 - Q3 (-2.75)	SAM (<-3 Zscore)	118	Q2-Q3 (115-120)	No	0	No	0	No	0	No	0	No	No	38	36.9	Negative	21	<= 6 weeks (42 days)	2	Yes	Cured	Yes	No	No	No	No	No	No	No	No	No	No		No		No
11	Female	Health Facility	New	Yes	No	No	No	No	71	6.7	No	-2.56	> Q4	MAM (<-2 Zscore)	122	>Q3 (>120mm)	No	0	No	0	No	0	No	0	No	No	36	36.8	Negative	35	<= 6 weeks (42 days)	0	No	Cured	Yes	No	No	No	No	No	No	No	No	No	No		No		No
12	Female	Health Facility	New	Yes	No	No	No	No	70	6.5	No	-2.63	> Q4	MAM (<-2 Zscore)	116	Q2-Q3 (115-120)	No	0	No	0	No	0	No	0	No	No	38	36.7	Negative	21	<= 6 weeks (42 days)	2	Yes	Cured	Yes	No	No	No	No	No	No	No	No	No	No		No		No
10	Female	Health Facility	New	Yes	No	No	No	No	69.5	6.4	No	-2.66	> Q4	MAM (<-2 Zscore)	115	Q1-Q2 (110-115mm)	No	0	No	0	No	0	Yes	7	No	No	36	36.6	Negative	20	<= 6 weeks (42 days)	2	Yes	Defaulted	No	Yes	No	No	No	No	No	No	No	No	No		Yes	1	No
12	Female	Health Facility	New	Yes	No	No	No	No	65.5	5.9	No	-2.26	> Q4	MAM (<-2 Zscore)	108	< Q1 (110mm)	Yes	5	Yes	5	Yes	5	Yes	5	No	No	40	38.5	Negative	35	<= 6 weeks (42 days)	0	No	Cured	Yes	No	No	No	No	No	No	No	No	No	Yes	1	Yes	1	Yes
30	Female	Health Facility	New	Yes	No	No	No	No	86.5	8.8	No	-3.42	Q1 - Q2 (-3.24)	SAM (<-3 Zscore)	122	>Q3 (>120mm)	No	0	No	0	Yes	5	Yes	5	No	No	40	37.8	Negative	35	<= 6 weeks (42 days)	0	No	Cured	Yes	No	No	No	No	No	No	No	No	No	No		Yes	1	No
8	Male	Health Facility	New	Yes	No	No	No	No	68.2	6.2	No	-3.25	Q1 - Q2 (-3.24)	SAM (<-3 Zscore)	114	Q1-Q2 (110-115mm)	Yes	4	Yes	4	No	0	No	0	No	No	38	36	Negative	28	<= 6 weeks (42 days)	1	Yes	Cured	Yes	No	No	No	No	No	No	No	No	No	No		No		Yes
8	Male	Health Facility	New	Yes	No	No	No	No	60	4.1	No	-4.61	<Q1 (-3.69)	SAM (<-3 Zscore)	110	< Q1 (110mm)	No	0	No	0	No	0	No	0	No	No	36	38	Negative	14	<= 6 weeks (42 days)	2	Yes	Defaulted	No	Yes	No	No	No	No	No	No	No	No	No		No		No
19	Male	Health Facility	New	Yes	No	No	No	No	75	7.7	No	-2.63	> Q4	MAM (<-2 Zscore)	120	Q2-Q3 (115-120)	Yes	2	No	0	No	0	Yes	3	No	No	36	34.5	Negative	35	<= 6 weeks (42 days)	0	No	Cured	Yes	No	No	No	No	No	No	No	No	No	No		Yes	1	Yes
10	Female	Health Facility	New	Yes	No	No	No	No	72.5	6.3	No	-3.68	Q1 - Q2 (-3.24)	SAM (<-3 Zscore)	115	Q1-Q2 (110-115mm)	No	0	No	0	No	0	No	0	No	No	38	36	Negative	42	<= 6 weeks (42 days)	1	Yes	Cured	Yes	No	No	No	No	No	No	No	No	No	No		No		No
18	Female	Health Facility	New	Yes	No	No	No	No	76	7.5	No	-2.54	> Q4	MAM (<-2 Zscore)	115	Q1-Q2 (110-115mm)	No	0	No	0	No	0	No	0	No	No	40	37.8	Negative	21	<= 6 weeks (42 days)	0	No	Cured	Yes	No	No	No	No	No	No	No	No	No	No		Yes	1	No
24	Male	Health Facility	New	Yes	No	No	No	No	77.5	7.8	No	-3.26	Q1 - Q2 (-3.24)	SAM (<-3 Zscore)	110	< Q1 (110mm)	No	0	No	0	No	0	No	0	No	No	40	37.3	Negative	21	<= 6 weeks (42 days)	0	No	Cured	Yes	No	No	No	No	No	No	No	No	No	No		No		Yes
7	Male	Health Facility	New	Yes	No	No	No	No	66	5.8	No	-3.26	Q1 - Q2 (-3.24)	SAM (<-3 Zscore)	110	< Q1 (110mm)	Yes	2	Yes	1	Yes	1	No	0	No	No	36	36.6	Negative	28	<= 6 weeks (42 days)	0	No	Cured	Yes	No	No	No	No	No	No	No	No	No	No		No		Yes
11	Male	Health Facility	New	Yes	No	No	No	No	72.8	6.5	No	-4.1	<Q1 (-3.69)	SAM (<-3 Zscore)	111	Q1-Q2 (110-115mm)	Yes	3	No	0	Yes	2	Yes	5	No	No	38	36.5	Negative	42	<= 6 weeks (42 days)	1	Yes	Cured	Yes	No	No	No	No	No	No	No	No	No	No		Yes	2	Yes
26	Female	Health Facility	New	Yes	No	No	No	No	80.5	8.2	No	-2.72	> Q4	MAM (<-2 Zscore)	119	Q2-Q3 (115-120)	No	0	No	0	No	0	No	0	No	No	38	37	Negative	42	<= 6 weeks (42 days)	1	Yes	Cured	Yes	No	No	No	No	No	No	No	No	No	No		Yes	1	No
7	Female	Health Facility	New	Yes	No	No	No	No	66.2	6	No	-2.32	> Q4	MAM (<-2 Zscore)	114	Q1-Q2 (110-115mm)	No	0	No	0	No	0	No	0	No	No	36	36.8	Negative	21	<= 6 weeks (42 days)	2	Yes	Defaulted	No	Yes	No	No	No	No	No	No	No	No	No		No		No
8	Male	Health Facility	New	Yes	No	No	No	No	64.5	5.5	No	-3.31	Q1 - Q2 (-3.24)	SAM (<-3 Zscore)	118	Q2-Q3 (115-120)	No	0	No	0	No	0	No	0	No	No	38	36	Negative	21	<= 6 weeks (42 days)	0	No	Cured	Yes	No	No	No	No	No	No	No	No	No	No		No		No
10	Male	Health Facility	New	Yes	No	No	No	No	71.2	6.6	No	-3.47	Q1 - Q2 (-3.24)	SAM (<-3 Zscore)	114	Q1-Q2 (110-115mm)	Yes	3	No	0	Yes	2	No	0	No	No	38	37	Positive	28	<= 6 weeks (42 days)	0	No	Cured	Yes	No	No	No	No	No	No	No	No	No	Yes	1	No		Yes
12	Female	Health Facility	New	Yes	No	No	No	No	72.5	7	No	-2.46	> Q4	MAM (<-2 Zscore)	115	Q1-Q2 (110-115mm)	No	0	No	0	No	0	No	0	No	No	36	36.1	Negative	42	<= 6 weeks (42 days)	0	No	Cured	Yes	No	No	No	No	No	No	No	No	No	No		No		No
22	Male	Health Facility	New	Yes	No	No	No	No	74.5	6.6	No	-4.36	<Q1 (-3.69)	SAM (<-3 Zscore)	115	Q1-Q2 (110-115mm)	Yes	3	Yes	3	No	0	No	0	No	No	38	36	Negative	42	<= 6 weeks (42 days)	0	No	Cured	Yes	No	No	No	No	No	No	No	No	No	No		No		No
8	Female	Health Facility	New	Yes	No	No	No	No	66.3	5.3	No	-3.78	<Q1 (-3.69)	SAM (<-3 Zscore)	110	< Q1 (110mm)	No	0	No	0	No	0	No	0	No	No	38	37	Negative	42	<= 6 weeks (42 days)	1	Yes	Cured	Yes	No	No	No	No	No	No	No	No	No	No		No		No
10	Female	Health Facility	New	Yes	No	No	No	No	70	6.3	No	-3	Q2 - Q3 (-2.75)	SAM (<-3 Zscore)	118	Q2-Q3 (115-120)	No	0	No	0	No	0	No	0	No	No	38	37.2	Negative	35	<= 6 weeks (42 days)	0	No	Cured	Yes	No	No	No	No	No	No	No	No	No	No		No		No
24	Female	Health Facility	New	Yes	No	No	No	No	77.5	7.4	No	-3.22	Q2 - Q3 (-2.75)	SAM (<-3 Zscore)	113	Q1-Q2 (110-115mm)	No	0	No	0	No	0	No	0	No	No	38	36.8	Negative	42	<= 6 weeks (42 days)	0	No	Cured	Yes	No	No	No	No	No	No	No	No	No	No		No		No
25	Female	Health Facility	New	Yes	No	No	No	No	83.8	8	No	-3.82	<Q1 (-3.69)	SAM (<-3 Zscore)	100	< Q1 (110mm)	No	0	No	0	Yes	3	No	0	No	No	38	37	Negative	49	> 6 weeks (42 days)	1	Yes	Cured	Yes	No	No	No	No	No	No	No	No	No	Yes	1	No		No
6	Female	Health Facility	New	Yes	No	No	No	No	62.5	5	No	-3.01	Q2 - Q3 (-2.75)	SAM (<-3 Zscore)	115	Q1-Q2 (110-115mm)	No	0	No	0	No	0	Yes	5	No	No	36	36	Negative	35	<= 6 weeks (42 days)	1	Yes	Cured	Yes	No	No	No	No	No	No	No	No	No	No		Yes	1	No
8	Male	Health Facility	New	Yes	No	No	No	No	62	5	No	-3.35	Q1 - Q2 (-3.24)	SAM (<-3 Zscore)	115	Q1-Q2 (110-115mm)	No	0	No	0	No	0	No	0	No	No	36	36	Negative	35	<= 6 weeks (42 days)	0	No	Cured	Yes	No	No	No	No	No	No	No	No	No	No		No		No
22	Male	Health Facility	New	Yes	No	No	No	No	73.5	7.6	No	-2.38	> Q4	MAM (<-2 Zscore)	113	Q1-Q2 (110-115mm)	No	0	No	0	No	0	No	0	No	No	38	36	Negative	21	<= 6 weeks (42 days)	0	No	Cured	Yes	No	No	No	No	No	No	No	No	No	No		No		No
15	Female	Health Facility	New	Yes	No	No	No	No	73.8	6.9	No	-2.99	Q2 - Q3 (-2.75)	MAM (<-2 Zscore)	110	< Q1 (110mm)	No	0	No	0	Yes	2	No	0	No	No	38	37	Positive	21	<= 6 weeks (42 days)	0	No	Cured	Yes	No	No	No	No	No	No	No	No	No	Yes	1	Yes	1	No
17	Male	Health Facility	New	Yes	No	No	No	No	80	8.1	No	-3.19	Q2 - Q3 (-2.75)	SAM (<-3 Zscore)	119	Q2-Q3 (115-120)	No	0	No	0	Yes	2	No	0	No	No	36	36	Positive	29	<= 6 weeks (42 days)	0	No	Cured	Yes	No	No	No	No	No	No	No	No	No	Yes	1	No		Yes
10	Male	Health Facility	New	Yes	No	No	No	No	69.5	6	No	-4.07	<Q1 (-3.69)	SAM (<-3 Zscore)	108	< Q1 (110mm)	Yes	2	Yes	2	Yes	3	Yes	2	No	No	38	37.5	Positive	27	<= 6 weeks (42 days)	2	Yes	Cured	Yes	No	No	No	No	No	No	No	No	No	Yes	1	Yes	1	Yes
10	Male	Health Facility	New	Yes	No	No	No	No	70	6.5	No	-3.28	Q1 - Q2 (-3.24)	SAM (<-3 Zscore)	116	Q2-Q3 (115-120)	No	0	No	0	No	0	No	0	No	No	36	38	Negative	21	<= 6 weeks (42 days)	0	No	Cured	Yes	No	No	No	No	No	No	No	No	No	No		No		No
22	Female	Health Facility	New	Yes	No	No	No	No	77.5	7.9	No	-2.27	> Q4	MAM (<-2 Zscore)	110	< Q1 (110mm)	No	0	No	0	No	0	No	0	No	No	40	36.8	Negative	28	<= 6 weeks (42 days)	0	No	Cured	Yes	No	No	No	No	No	No	No	No	No	Yes	2	No		No
15	Male	Health Facility	New	Yes	No	No	No	No	71.2	6.7	No	-3.29	Q1 - Q2 (-3.24)	SAM (<-3 Zscore)	115	Q1-Q2 (110-115mm)	No	0	No	0	Yes	2	No	0	No	No	38	37	Positive	28	<= 6 weeks (42 days)	0	No	Cured	Yes	No	No	No	No	No	No	No	No	No	Yes	1	No		No
24	Male	Health Facility	New	Yes	No	No	No	No	78	7	No	-4.6	<Q1 (-3.69)	SAM (<-3 Zscore)	120	Q2-Q3 (115-120)	Yes	1	No	0	No	0	No	0	No	No	40	36.6		35	<= 6 weeks (42 days)	0	No	Cured	Yes	No	No	No	No	No	No	No	No	No	No		No		No
15	Female	Health Facility	New	Yes	No	No	No	No	67.5	6.2	No	-2.39	> Q4	MAM (<-2 Zscore)	110	< Q1 (110mm)	No	0	No	0	No	0	No	0	No	No	36	36.6	Negative	35	<= 6 weeks (42 days)	0	No	Cured	Yes	No	No	No	No	No	No	No	No	No	No		No		No
24	Male	Health Facility	New	Yes	No	No	No	No	79.3	7.7	No	-3.8	<Q1 (-3.69)	SAM (<-3 Zscore)	120	Q2-Q3 (115-120)	No	0	No	0	No	0	No	0	No	No	37	36.6	Negative	28	<= 6 weeks (42 days)	0	No	Cured	Yes	No	No	No	No	No	No	No	No	No	No		No		No
8	Male	Health Facility	New	Yes	No	No	No	No	72	7.2	No	-2.62	> Q4	MAM (<-2 Zscore)	110	< Q1 (110mm)	No	0	No	0	No	0	No	0	No	No	38	35.6		28	<= 6 weeks (42 days)	0	No	Cured	Yes	No	No	No	No	No	No	No	No	No	No		No		No
7	Male	Health Facility	New	Yes	No	No	No	No	67	6.5	No	-2.19	> Q4	MAM (<-2 Zscore)	110	< Q1 (110mm)	No	0	No	0	No	0	No	0	No	No	36	36.6	Negative	28	<= 6 weeks (42 days)	0	No	Cured	Yes	No	No	No	No	No	No	No	No	No	No		No		No
12	Female	Health Facility	New	Yes	No	No	No	No	75	7.4	No	-2.45	> Q4	MAM (<-2 Zscore)	120	Q2-Q3 (115-120)	No	0	No	0	No	0	No	0	No	No	40	36	Negative	49	> 6 weeks (42 days)	1	Yes	Cured	Yes	No	No	No	No	No	No	No	No	No	No		No		No
6	Female	Health Facility	New	Yes	No	No	No	No	65	5.8	No	-2.27	> Q4	MAM (<-2 Zscore)	110	< Q1 (110mm)	Yes	1	No	0	No	0	No	0	No	No	36	35.6	Negative	42	<= 6 weeks (42 days)	1	Yes	Cured	Yes	No	No	No	No	No	No	No	No	No	No		No		Yes
24	Female	Health Facility	New	Yes	No	No	No	No	75	7.4	No	-2.63	> Q4	MAM (<-2 Zscore)	112	Q1-Q2 (110-115mm)	Yes	1	Yes	1	Yes	1	Yes	1	No	No	35	36	Negative	42	<= 6 weeks (42 days)	0	No	Cured	Yes	No	No	No	No	No	No	No	No	No	No		No		Yes
13	Female	Health Facility	Trasferred from URENI (Stabilization center / Hospital)	No	No	No	No	Yes	69	5.6	No	-4.01	<Q1 (-3.69)	SAM (<-3 Zscore)	114	Q1-Q2 (110-115mm)	No	0	No	0	No	0	No	0	No	No		36	Negative	49	> 6 weeks (42 days)	0	No	Cured	Yes	No	No	No	No	No	No	No	No	No	No		No		Yes
26	Female	CHW	Transferred from URENAS (OTP)	No	No	No	Yes	No	74.2	7.2	No	-2.76	Q2 - Q3 (-2.75)	MAM (<-2 Zscore)	127	>Q3 (>120mm)	No	0	No	0	No	0	No	0	No	No	38	36.8	Negative	84	> 6 weeks (42 days)			Transferred to URENI (Hospital)	No	No	No	No	Yes	No	No	Yes	No	Yes	No		Yes	1	No
26	Female	CHW	Transferred from URENAS (OTP)	No	No	No	Yes	No	74	7.2	No	-2.71	> Q4	MAM (<-2 Zscore)	125	>Q3 (>120mm)	No	0	No	0	Yes	2	Yes	5	No	No		37.2	Negative	0				Transferred to URENI (Hospital)	No	No	No	No	Yes	No	Yes	Yes	Yes	Yes	No		Yes	1	No
26	Female	CHW	Readmission	No	Yes	No	No	No	74.6	6.5	No	-4.01	<Q1 (-3.69)	SAM (<-3 Zscore)	105	< Q1 (110mm)	No	0	No	0	Yes	4	Yes	4	No	No	48	37.6	Negative	27	<= 6 weeks (42 days)	2	Yes	Defaulted	No	Yes	No	No	No	No	No	No	No	No	Yes	1	Yes	2	Yes
8	Female	CHW	Transferred from URENAS (OTP)	No	No	No	Yes	No	62	4	No	-5.12	<Q1 (-3.69)	SAM (<-3 Zscore)	90	< Q1 (110mm)	Yes	3	No	0	No	0	No	0	No	No	36	36.2	Negative	63	> 6 weeks (42 days)	0	No	Cured	Yes	No	No	No	No	No	No	No	No	No	No		Yes	1	Yes
7	Male	CHW	Transferred from URENAS (OTP)	No	No	No	Yes	No	65.5	6.2	No	-2.2	> Q4	MAM (<-2 Zscore)	128	>Q3 (>120mm)	No	0	No	0	No	0	No	0	No	No	57	37	Negative	79	> 6 weeks (42 days)	0	No	Transferred to URENI (Hospital)	No	No	No	No	Yes	No	No	Yes	No	Yes	No		Yes	1	No
7	Male	CHW	Readmission	No	Yes	No	No	No	68.2	6.6	No	-2.44	> Q4	MAM (<-2 Zscore)	109	< Q1 (110mm)	No	0	No	0	No	0	No	0	No	No	47	36.7	Positive	42	<= 6 weeks (42 days)	0	No	Cured	Yes	No	No	No	No	No	No	No	No	No	Yes	1	No		No
7	Male	CHW	Readmission	No	Yes	No	No	No	67.7	5.9	No	-3.68	Q1 - Q2 (-3.24)	SAM (<-3 Zscore)	109	< Q1 (110mm)	No	0	No	0	No	0	No	0	No	No	42	36.9	Negative	0				Transferred to URENAS (OTP)	No	No	No	No	No	Yes	Yes	Yes	Yes	Yes	No		Yes	1	Yes
7	Male	CHW	Readmission	No	Yes	No	No	No	67.7	5.9	No	-3.68	Q1 - Q2 (-3.24)	SAM (<-3 Zscore)	109	< Q1 (110mm)	Yes	3	No	0	Yes	3	Yes	3	No	No	43	38.8	Negative	21	<= 6 weeks (42 days)	0	No	Defaulted	No	Yes	No	No	No	No	No	No	No	No	No		No		No
16	Female	CHW	Transferred from URENAS (OTP)	No	No	No	Yes	No	77.6	8.1	No	-1.99	> Q4	Not acute (>-2 Zscore)	124	>Q3 (>120mm)	No	0	No	0	No	0	Yes	5	No	No	35	36.1	Negative	50	> 6 weeks (42 days)	0	No	Cured	Yes	No	No	No	No	No	No	No	No	No	No		Yes	3	Yes
19	Male	Health Facility	New	Yes	No	No	No	No	66.1	5.4	No	-4.15	<Q1 (-3.69)	SAM (<-3 Zscore)	105	< Q1 (110mm)	No	0	No	0	No	0	Yes	7	No	No		36.2	Negative	31	<= 6 weeks (42 days)	0	No	Cured	Yes	No	No	No	No	No	No	No	No	No	No		Yes	1	No
12	Female	Health Facility	Relapse	No	No	Yes	No	No	69.1	6.3	No	-2.72	> Q4	MAM (<-2 Zscore)	120	Q2-Q3 (115-120)	No	0	No	0	No	0	Yes	5	No	No		36.2	Negative	35	<= 6 weeks (42 days)	0	No	Cured	Yes	No	No	No	No	No	No	No	No	No	No		Yes	1	No
12	Male	Health Facility	New	Yes	No	No	No	No	69.1	5.7	No	-4.52	<Q1 (-3.69)	SAM (<-3 Zscore)	115	Q1-Q2 (110-115mm)	No	0	No	0	No	0	Yes	2	No	No		36.2	Positive	42	<= 6 weeks (42 days)	2	Yes	Defaulted	No	Yes	No	No	No	No	No	No	No	No	No		Yes	1	No
13	Female	Health Facility	Relapse	No	No	Yes	No	No	69	6.4	No	-2.5	> Q4	MAM (<-2 Zscore)	114	Q1-Q2 (110-115mm)	No	0	No	0	Yes	5	Yes	5	No	No		36.1	Negative	57	> 6 weeks (42 days)	0	No	Cured	Yes	No	No	No	No	No	No	No	No	No	No		Yes	1	No
8	Female	Health Facility	New	Yes	No	No	No	No	65.5	5.5	No	-3.1	Q2 - Q3 (-2.75)	SAM (<-3 Zscore)	120	Q2-Q3 (115-120)	No	0	No	0	No	0	No	0	No	No		36	Negative	12	<= 6 weeks (42 days)	0	No	Cured	Yes	No	No	No	No	No	No	No	No	No	No		No		No
8	Male	Health Facility	New	Yes	No	No	No	No	65	5	No	-4.61	<Q1 (-3.69)	SAM (<-3 Zscore)	114	Q1-Q2 (110-115mm)	No	0	No	0	No	0	No	0	No	No		36	Negative	35	<= 6 weeks (42 days)	0	No	Cured	Yes	No	No	No	No	No	No	No	No	No	No		No		No
24	Male	Health Facility	New	Yes	No	No	No	No	86.5	9.1	No	-3.58	Q1 - Q2 (-3.24)	SAM (<-3 Zscore)	120	Q2-Q3 (115-120)	No	0	No	0	No	0	No	0	No	No		36.4	Negative	41	<= 6 weeks (42 days)	0	No	Cured	Yes	No	No	No	No	No	No	No	No	No	No		No		No
36	Male	Health Facility	New	Yes	No	No	No	No	74.4	6.9	No	-4	<Q1 (-3.69)	SAM (<-3 Zscore)	115	Q1-Q2 (110-115mm)	No	0	No	0	No	0	No	0	No	No		36	Positive	54	> 6 weeks (42 days)			Defaulted	No	Yes	No	No	No	No	No	No	No	No	Yes	1	No		No
7	Male	Health Facility	New	Yes	No	No	No	No	58.3	4.1	No	-3.63	Q1 - Q2 (-3.24)	SAM (<-3 Zscore)	115	Q1-Q2 (110-115mm)	No	0	No	0	No	0	No	0	No	No		36.2	Negative	42	<= 6 weeks (42 days)	0	No	Cured	Yes	No	No	No	No	No	No	No	No	No	No		No		No
12	Female	Health Facility	New	Yes	No	No	No	No	69.6	4.9	No	-5.46	<Q1 (-3.69)	SAM (<-3 Zscore)	90	< Q1 (110mm)	No	0	No	0	No	0	Yes	2	No	No		35.4	Negative	78	> 6 weeks (42 days)	2	Yes	Cured	Yes	No	No	No	No	No	No	No	No	No	No		Yes	2	No
8	Male	Health Facility	New	Yes	No	No	No	No	68.5	6.1	No	-3.55	Q1 - Q2 (-3.24)	SAM (<-3 Zscore)	120	Q2-Q3 (115-120)	No	0	No	0	No	0	No	0	No	No		36	Negative	63	> 6 weeks (42 days)	1	Yes	Cured	Yes	No	No	No	No	No	No	No	No	No	No		No		Yes
36	Male	Health Facility	New	Yes	No	No	No	No	82.6	7.7	No	-4.52	<Q1 (-3.69)	SAM (<-3 Zscore)	115	Q1-Q2 (110-115mm)	No	0	No	0	No	0	No	0	No	No		36	Positive	0				Defaulted	No	Yes	No	No	No	No	No	No	No	No	Yes	1	No		No
9	Female	Health Facility	New	Yes	No	No	No	No	68.5	5.8	No	-3.49	Q1 - Q2 (-3.24)	SAM (<-3 Zscore)	120	Q2-Q3 (115-120)	No	0	No	0	No	0	No	0	No	No		35.5	Negative	49	> 6 weeks (42 days)	0	No	Cured	Yes	No	No	No	No	No	No	No	No	No	No		No		Yes
24	Female	Health Facility	New	Yes	No	No	No	No	83.5	8.4	Yes				120	Q2-Q3 (115-120)	No	0	No	0	No	0	No	0	No	No		37.3	Negative	49	> 6 weeks (42 days)	0	No	Cured	Yes	No	No	No	No	No	No	No	No	No	No		No		No
15	Female	Health Facility	New	Yes	No	No	No	No	71.1	6.5	No	-2.96	Q2 - Q3 (-2.75)	MAM (<-2 Zscore)	120	Q2-Q3 (115-120)	No	0	No	0	No	0	No	0	No	No		37.9	Negative	61	> 6 weeks (42 days)	1	Yes	Cured	Yes	No	No	No	No	No	No	No	No	No	No		No		No
7	Female	Health Facility	New	Yes	No	No	No	No	65.4	5.7	No	-2.63	> Q4	MAM (<-2 Zscore)	124	>Q3 (>120mm)	No	0	No	0	Yes	4	Yes	4	No	No	31	36.9	Negative	48	> 6 weeks (42 days)	1	Yes	Cured	Yes	No	No	No	No	No	No	No	No	No	No		Yes	1	No
12	Male	Health Facility	New	Yes	No	No	No	No	70.5	6.5	No	-3.44	Q1 - Q2 (-3.24)	SAM (<-3 Zscore)	120	Q2-Q3 (115-120)	No	0	No	0	Yes	4	Yes	3	No	No		37	Negative	34	<= 6 weeks (42 days)	0	No	Cured	Yes	No	No	No	No	No	No	No	No	No	No		Yes	81	Yes
24	Female	Health Facility	New	Yes	No	No	No	No	80	7.2	No	-4.07	<Q1 (-3.69)	SAM (<-3 Zscore)	120	Q2-Q3 (115-120)	No	0	No	0	No	0	No	0	No	No		36	Negative	62	> 6 weeks (42 days)	3	Yes	Cured	Yes	No	No	No	No	No	No	No	No	No	No		No		No
10	Female	Health Facility	New	Yes	No	No	No	No	68.3	5.8	No	-3.43	Q1 - Q2 (-3.24)	SAM (<-3 Zscore)	119	Q2-Q3 (115-120)	No	0	No	0	Yes	5	Yes	5	No	No	30	36.6	Negative	49	> 6 weeks (42 days)	0	No	Cured	Yes	No	No	No	No	No	No	No	No	No	No		Yes	1	No
22	Male	Health Facility	New	Yes	No	No	No	No	74	6.6	No	-4.24	<Q1 (-3.69)	SAM (<-3 Zscore)	120	Q2-Q3 (115-120)	No	0	No	0	No	0	No	0	No	No		36.4	Negative	57	> 6 weeks (42 days)	2	Yes	Defaulted	No	Yes	No	No	No	No	No	No	No	No	No		No		No
9	Female	Health Facility	New	Yes	No	No	No	No	65.5	5.7	No	-2.67	> Q4	MAM (<-2 Zscore)	118	Q2-Q3 (115-120)	No	0	No	0	No	0	No	0	No	No		36	Negative	37	<= 6 weeks (42 days)	0	No	Cured	Yes	No	No	No	No	No	No	No	No	No	No		No		No
11	Female	Health Facility	New	Yes	No	No	No	No	73.2	6.1	No	-4.2	<Q1 (-3.69)	SAM (<-3 Zscore)	120	Q2-Q3 (115-120)	Yes	4	No	0	Yes	4	No	0	No	No		36	Positive	54	> 6 weeks (42 days)	0	No	Cured	Yes	No	No	No	No	No	No	No	No	No	Yes	1	Yes	1	Yes
15	Female	Health Facility	New	Yes	No	No	No	No	75	6.2	No	-4.43	<Q1 (-3.69)	SAM (<-3 Zscore)	96	< Q1 (110mm)	No	0	No	0	No	0	No	0	No	No		36.4	Negative	19	<= 6 weeks (42 days)	1	Yes	Transferred to URENAS (OTP)	No	No	No	No	No	Yes	No	Yes	No	No	No		No		No
13	Female	Health Facility	New	Yes	No	No	No	No	69.5	6.4	No	-2.66	> Q4	MAM (<-2 Zscore)	117	Q2-Q3 (115-120)	No	0	No	0	No	0	No	0	No	No		36	Negative	33	<= 6 weeks (42 days)	0	No	Cured	Yes	No	No	No	No	No	No	No	No	No	No		No		No
8	Male	Health Facility	New	Yes	No	No	No	No	68.2	5.7	No	-4.24	<Q1 (-3.69)	SAM (<-3 Zscore)	114	Q1-Q2 (110-115mm)	No	0	No	0	No	0	No	0	No	No		36	Negative	45	> 6 weeks (42 days)	0	No	Cured	Yes	No	No	No	No	No	No	No	No	No	No		No		No
9	Male	Health Facility	New	Yes	No	No	No	No	73.2	6.8	No	-3.69	<Q1 (-3.69)	SAM (<-3 Zscore)	123	>Q3 (>120mm)	No	0	No	0	No	0	No	0	No	No		36	Negative	43	> 6 weeks (42 days)	0	No	Cured	Yes	No	No	No	No	No	No	No	No	No	No		No		No
12	Female	Health Facility	New	Yes	No	No	No	No	72.6	6.5	No	-3.36	Q1 - Q2 (-3.24)	SAM (<-3 Zscore)	115	Q1-Q2 (110-115mm)	No	0	No	0	No	0	No	0	No	No		36.4	Negative	61	> 6 weeks (42 days)			Cured	Yes	No	No	No	No	No	No	No	No	No	No		Yes	1	Yes
12	Female	Health Facility	New	Yes	No	No	No	No	71	6.7	No	-2.56	> Q4	MAM (<-2 Zscore)	120	Q2-Q3 (115-120)	No	0	No	0	No	0	No	0	No	No		36	Positive	35	<= 6 weeks (42 days)	0	No	Cured	Yes	No	No	No	No	No	No	No	No	No	No		No		No
12	Male	Health Facility	New	Yes	No	No	No	No	72.5	7	No	-3.14	Q2 - Q3 (-2.75)	SAM (<-3 Zscore)	118	Q2-Q3 (115-120)	No	0	No	0	No	0	No	0	No	No		36.4	Negative	36	<= 6 weeks (42 days)	0	No	Cured	Yes	No	No	No	No	No	No	No	No	No	No		No		No
10	Female	Health Facility	New	Yes	No	No	No	No	67.5	6.1	No	-2.58	> Q4	MAM (<-2 Zscore)	117	Q2-Q3 (115-120)	No	0	No	0	No	0	No	0	No	No		35.4	Negative	57	> 6 weeks (42 days)	0	No	Cured	Yes	No	No	No	No	No	No	No	No	No	No		No		No
24	Female	Health Facility	New	Yes	No	No	No	No	78.2	7.1	No	-3.83	<Q1 (-3.69)	SAM (<-3 Zscore)	110	< Q1 (110mm)	No	0	No	0	No	0	No	0	No	No		36	Negative	41	<= 6 weeks (42 days)	2	Yes	Death	No	No	No	Yes	No	No	No	No	No	No	No		No		No
48	Female	Health Facility	New	Yes	No	No	No	No	86.5	9.2	No	-2.91	Q2 - Q3 (-2.75)	MAM (<-2 Zscore)	120	Q2-Q3 (115-120)	No	0	No	0	No	0	No	0	No	No		36	Negative	50	> 6 weeks (42 days)	0	No	Cured	Yes	No	No	No	No	No	No	No	No	No	No		No		No
7	Female	Health Facility	New	Yes	No	No	No	No	61.5	4.5	No	-3.75	<Q1 (-3.69)	SAM (<-3 Zscore)	106	< Q1 (110mm)	No	0	No	0	No	0	Yes	2	No	No		36	Negative	42	<= 6 weeks (42 days)	0	No	Cured	Yes	No	No	No	No	No	No	No	No	No	No		Yes	2	No
9	Female	Health Facility	New	Yes	No	No	No	No	64.8	5.4	No	-3.05	Q2 - Q3 (-2.75)	SAM (<-3 Zscore)	114	Q1-Q2 (110-115mm)	No	0	No	0	No	0	No	0	No	No		36	Negative	74	> 6 weeks (42 days)	0	No	Cured	Yes	No	No	No	No	No	No	No	No	No	No		Yes	1	Yes
13	Male	Health Facility	New	Yes	No	No	No	No	71.1	6.6	No	-3.44	Q1 - Q2 (-3.24)	SAM (<-3 Zscore)	118	Q2-Q3 (115-120)	No	0	No	0	No	0	No	0	No	No		35	Negative	43	> 6 weeks (42 days)	0	No	Cured	Yes	No	No	No	No	No	No	No	No	No	No		No		No
23	Male	Health Facility	New	Yes	No	No	No	No	71.6	6.8	No	-3.23	Q2 - Q3 (-2.75)	SAM (<-3 Zscore)	120	Q2-Q3 (115-120)	No	0	No	0	No	0	No	0	No	No		36		35	<= 6 weeks (42 days)			Cured	Yes	No	No	No	No	No	No	No	No	No	No		No		No
18	Female	Health Facility	New	Yes	No	No	No	No	74.5	7	No	-3	Q2 - Q3 (-2.75)	SAM (<-3 Zscore)	118	Q2-Q3 (115-120)	No	0	No	0	No	0	No	0	No	No		36	Negative	35	<= 6 weeks (42 days)	0	No	Cured	Yes	No	No	No	No	No	No	No	No	No	No		No		No
12	Female	Health Facility	New	Yes	No	No	No	No	67.2	5.7	No	-3.28	Q1 - Q2 (-3.24)	SAM (<-3 Zscore)	122	>Q3 (>120mm)	No	0	No	0	No	0	No	0	No	No		36	Negative	64	> 6 weeks (42 days)	0	No	Cured	Yes	No	No	No	No	No	No	No	No	No	No		No		No
10	Female	Health Facility	New	Yes	No	No	No	No	72.2	5.1	No	-5.69	<Q1 (-3.69)	SAM (<-3 Zscore)	110	< Q1 (110mm)	Yes	2	No	0	Yes	2	Yes	2	No	No		36	Positive	84	> 6 weeks (42 days)	0	No	Cured	Yes	No	No	No	No	No	No	No	No	No	Yes	1	No		Yes
10	Female	Health Facility	New	Yes	No	No	No	No	69.9	6.4	No	-2.78	Q2 - Q3 (-2.75)	MAM (<-2 Zscore)	114	Q1-Q2 (110-115mm)	No	0	No	0	No	0	No	0	No	No		36	Negative	59	> 6 weeks (42 days)	1	Yes	Cured	Yes	No	No	No	No	No	No	No	No	No	No		No		Yes
17	Female	Health Facility	New	Yes	No	No	No	No	75.2	6.8	No	-3.5	Q1 - Q2 (-3.24)	SAM (<-3 Zscore)	120	Q2-Q3 (115-120)	No	0	No	0	No	0	No	0	No	No		36	Negative	35	<= 6 weeks (42 days)	1	Yes	Cured	Yes	No	No	No	No	No	No	No	No	No	No		No		No
11	Female	Health Facility	New	Yes	No	No	No	No	72.5	6.6	No	-3.17	Q2 - Q3 (-2.75)	SAM (<-3 Zscore)	119	Q2-Q3 (115-120)	No	0	No	0	No	0	Yes	2	No	No		35.4	Negative	49	> 6 weeks (42 days)	0	No	Cured	Yes	No	No	No	No	No	No	No	No	No	No		Yes	1	No
12	Male	Health Facility	New	Yes	No	No	No	No	74.2	7.2	No	-3.27	Q1 - Q2 (-3.24)	SAM (<-3 Zscore)	119	Q2-Q3 (115-120)	No	0	Yes	4	Yes	4	Yes	5	No	No		36.4	Positive	14	<= 6 weeks (42 days)	0	No	Cured	Yes	No	No	No	No	No	No	No	No	No	Yes	1	Yes	1	No
8	Female	Health Facility	New	Yes	No	No	No	No	58.5	4.4	No	-2.52	> Q4	MAM (<-2 Zscore)	112	Q1-Q2 (110-115mm)	No	0	No	0	No	0	No	0	No	No		37	Negative	29	<= 6 weeks (42 days)	0	No	Cured	Yes	No	No	No	No	No	No	No	No	No	No		No		No
18	Female	Health Facility	New	Yes	No	No	No	No	78	7.1	No	-3.64	Q1 - Q2 (-3.24)	SAM (<-3 Zscore)	118	Q2-Q3 (115-120)	No	0	No	0	Yes	7	Yes	7	No	No		36.9	Negative	49	> 6 weeks (42 days)	1	Yes	Cured	Yes	No	No	No	No	No	No	No	No	No	No		Yes	1	No
8	Male	Health Facility	New	Yes	No	No	No	No	68.5	6.2	No	-3.35	Q1 - Q2 (-3.24)	SAM (<-3 Zscore)	118	Q2-Q3 (115-120)	Yes	7	Yes	7	No	0	No	0	No	No		35.5	Negative	49	> 6 weeks (42 days)	0	No	Cured	Yes	No	No	No	No	No	No	No	No	No	No		No		No
8	Female	Health Facility	New	Yes	No	No	No	No	66	6	No	-2.25	> Q4	MAM (<-2 Zscore)	110	< Q1 (110mm)	No	0	No	0	No	0	No	0	No	No		37	Positive	20	<= 6 weeks (42 days)	0	No	Cured	Yes	No	No	No	No	No	No	No	No	No	Yes	1	No		No
19	Male	Health Facility	New	Yes	No	No	No	No	79	8	No	-3.13	Q2 - Q3 (-2.75)	SAM (<-3 Zscore)	117	Q2-Q3 (115-120)	No	0	No	0	No	0	No	0	No	No		36	Negative	16	<= 6 weeks (42 days)	0	No	Cured	Yes	No	No	No	No	No	No	No	No	No	No		No		No
28	Female	Health Facility	New	Yes	No	No	No	No	81.5	8.3	No	-2.83	Q2 - Q3 (-2.75)	MAM (<-2 Zscore)	116	Q2-Q3 (115-120)	No	0	No	0	No	0	No	0	No	No		36.6	Positive	28	<= 6 weeks (42 days)	0	No	Cured	Yes	No	No	No	No	No	No	No	No	No	Yes	1	No		No
7	Female	Health Facility	New	Yes	No	No	No	No	67	6	No	-2.61	> Q4	MAM (<-2 Zscore)	112	Q1-Q2 (110-115mm)	No	0	No	0	No	0	No	0	No	No		35.4	Negative	45	> 6 weeks (42 days)	0	No	Cured	Yes	No	No	No	No	No	No	No	No	No	No		No		No
10	Female	Health Facility	New	Yes	No	No	No	No	64.5	5.3	No	-3.15	Q2 - Q3 (-2.75)	SAM (<-3 Zscore)	115	Q1-Q2 (110-115mm)	No	0	No	0	No	0	No	0	No	No		36	Negative	63	> 6 weeks (42 days)	1	Yes	Cured	Yes	No	No	No	No	No	No	No	No	No	No		No		No
12	Male	Health Facility	New	Yes	No	No	No	No	75.2	6.7	No	-4.35	<Q1 (-3.69)	SAM (<-3 Zscore)	114	Q1-Q2 (110-115mm)	No	0	No	0	No	0	No	0	No	No		35.4	Negative	39	<= 6 weeks (42 days)	0	No	Cured	Yes	No	No	No	No	No	No	No	No	No	No		No		No
24	Male	Health Facility	Trasferred from URENI (Stabilization center / Hospital)	No	No	No	No	Yes	75	7.3	No	-3.48	Q1 - Q2 (-3.24)	SAM (<-3 Zscore)	115	Q1-Q2 (110-115mm)	No	0	No	0	No	0	No	0	No	No		36	Negative	20	<= 6 weeks (42 days)	0	No	Cured	Yes	No	No	No	No	No	No	No	No	No	No		No		No
24	Male	Health Facility	New	Yes	No	No	No	No	76	7.2	No	-3.88	<Q1 (-3.69)	SAM (<-3 Zscore)	110	< Q1 (110mm)	No	0	No	0	No	0	No	0	No	No		35.4	Positive	21	<= 6 weeks (42 days)	0	No	Transferred to URENI (Hospital)	No	No	No	No	Yes	No	No	Yes	No	Yes	No		No		No
12	Female	Health Facility	New	Yes	No	No	No	No	78.5	7.7	No	-2.81	Q2 - Q3 (-2.75)	MAM (<-2 Zscore)	120	Q2-Q3 (115-120)	No	0	No	0	No	0	No	0	No	No		36	Negative	63	> 6 weeks (42 days)	1	Yes	Cured	Yes	No	No	No	No	No	No	No	No	No	No		No		No
12	Female	Health Facility	New	Yes	No	No	No	No	68.6	7.2	No	-1	> Q4	Not acute (>-2 Zscore)	118	Q2-Q3 (115-120)	No	0	No	0	Yes	2	No	0	No	No		36.4	Positive	49	> 6 weeks (42 days)	1	Yes	Cured	Yes	No	No	No	No	No	No	No	No	No	Yes	1	No		No
8	Female	Health Facility	New	Yes	No	No	No	No	65	5.6	No	-2.69	> Q4	MAM (<-2 Zscore)	117	Q2-Q3 (115-120)	No	0	No	0	No	0	No	0	No	No		35	Negative	43	> 6 weeks (42 days)	0	No	Cured	Yes	No	No	No	No	No	No	No	No	No	No		No		No
8	Female	Health Facility	New	Yes	No	No	No	No	65.2	4.6	No	-4.86	<Q1 (-3.69)	SAM (<-3 Zscore)	100	< Q1 (110mm)	No	0	No	0	No	0	No	0	No	No		35.4	Negative	77	> 6 weeks (42 days)	0	No	Cured	Yes	No	No	No	No	No	No	No	No	No	No		No		No
10	Male	Health Facility	New	Yes	No	No	No	No	67.4	5.8	No	-3.78	<Q1 (-3.69)	SAM (<-3 Zscore)	119	Q2-Q3 (115-120)	No	0	No	0	No	0	No	0	No	No		35	Negative	21	<= 6 weeks (42 days)	0	No	Cured	Yes	No	No	No	No	No	No	No	No	No	No		No		No
24	Female	Health Facility	New	Yes	No	No	No	No	66.5	5.3	No	-4.06	<Q1 (-3.69)	SAM (<-3 Zscore)	103	< Q1 (110mm)	No	0	No	0	Yes	3	Yes	2	No	Yes		36	Positive	0				Transferred to URENI (Hospital)	No	No	No	No	Yes	No	Yes	Yes	Yes	Yes	Yes	1	Yes	1	No
10	Female	Health Facility	New	Yes	No	No	No	No	67.5	5.5	No	-3.76	<Q1 (-3.69)	SAM (<-3 Zscore)	100	< Q1 (110mm)	No	0	No	0	No	0	No	0	No	No		35.4	Negative	50	> 6 weeks (42 days)	1	Yes	Cured	Yes	No	No	No	No	No	No	No	No	No	No		No		No
18	Female	Health Facility	Readmission	No	Yes	No	No	No	75	8	No	-1.53	> Q4	Not acute (>-2 Zscore)	118	Q2-Q3 (115-120)	No	0	No	0	No	0	No	0	No	No		36	Negative	21	<= 6 weeks (42 days)	0	No	Cured	Yes	No	No	No	No	No	No	No	No	No	No		No		No
18	Female	Health Facility	New	Yes	No	No	No	No	75	6.5	No	-3.94	<Q1 (-3.69)	SAM (<-3 Zscore)	100	< Q1 (110mm)	No	0	No	0	No	0	No	0	No	No		35.4	Negative	47	> 6 weeks (42 days)	2	Yes	Defaulted	No	Yes	No	No	No	No	No	No	No	No	No		No		No
24	Male	Health Facility	New	Yes	No	No	No	No	81	8.3	No	-3.28	Q1 - Q2 (-3.24)	SAM (<-3 Zscore)	118	Q2-Q3 (115-120)	No	0	Yes	3	No	0	No	0	No	No		35.4	Positive	28	<= 6 weeks (42 days)	0	No	Cured	Yes	No	No	No	No	No	No	No	No	No	Yes	1	No		No
24	Female	Health Facility	New	Yes	No	No	No	No	80	7.1	No	-4.22	<Q1 (-3.69)	SAM (<-3 Zscore)	105	< Q1 (110mm)	No	0	No	0	No	0	No	0	No	No		35.4	Negative	42	<= 6 weeks (42 days)	0	No	Cured	Yes	No	No	No	No	No	No	No	No	No	No		No		No
58	Male	Health Facility	New	Yes	No	No	No	No	103.5	11.1	No	-4.68	<Q1 (-3.69)	SAM (<-3 Zscore)	118	Q2-Q3 (115-120)	No	0	No	0	No	0	No	0	No	No		35	Negative	28	<= 6 weeks (42 days)	0	No	Cured	Yes	No	No	No	No	No	No	No	No	No	No		No		No
12	Female	Health Facility	New	Yes	No	No	No	No	71.5	6.8	No	-2.53	> Q4	MAM (<-2 Zscore)	118	Q2-Q3 (115-120)	No	0	No	0	Yes	2	No	0	No	No		36	Negative	14	<= 6 weeks (42 days)	0	No	Cured	Yes	No	No	No	No	No	No	No	No	No	No		No		No
12	Female	Health Facility	Relapse	No	No	Yes	No	No	64.8	5.5	No	-2.83	Q2 - Q3 (-2.75)	MAM (<-2 Zscore)	105	< Q1 (110mm)	No	0	No	0	No	0	No	0	No	No		35	Negative	49	> 6 weeks (42 days)	0	No	Cured	Yes	No	No	No	No	No	No	No	No	No	No		No		No
7	Female	Health Facility	New	Yes	No	No	No	No	66.5	5.4	No	-3.64	Q1 - Q2 (-3.24)	SAM (<-3 Zscore)	118	Q2-Q3 (115-120)	No	0	No	0	No	0	No	0	No	No		35.4	Negative	54	> 6 weeks (42 days)	0	No	Transferred to URENAS (OTP)	No	No	No	No	No	Yes	No	Yes	No	No	No		No		No
15	Male	Health Facility	New	Yes	No	No	No	No	70	6.5	No	-3.28	Q1 - Q2 (-3.24)	SAM (<-3 Zscore)	113	Q1-Q2 (110-115mm)	No	0	No	0	No	0	No	0	No	No		36	Negative	48	> 6 weeks (42 days)	0	No	Cured	Yes	No	No	No	No	No	No	No	No	No	No		No		No
24	Female	Health Facility	Transferred from URENAS (OTP)	No	No	No	Yes	No	76	8.4	No	-1.36	> Q4	Not acute (>-2 Zscore)	126	>Q3 (>120mm)	No	0	No	0	No	0	No	0	No	No	27	36.8		13	<= 6 weeks (42 days)	0	No	Cured	Yes	No	No	No	No	No	No	No	No	No	No		No		No
24	Female	Health Facility	New	Yes	No	No	No	No	76.2	7.3	No	-3.08	Q2 - Q3 (-2.75)	SAM (<-3 Zscore)	122	>Q3 (>120mm)	No	0	No	0	Yes	3	Yes	2	No	No		37.2	Positive	0				Transferred to URENI (Hospital)	No	No	No	No	Yes	No	Yes	Yes	Yes	Yes	Yes	1	Yes	1	No
12	Male	Health Facility	New	Yes	No	No	No	No	67	5.8	No	-3.64	Q1 - Q2 (-3.24)	SAM (<-3 Zscore)	110	< Q1 (110mm)	No	0	No	0	No	0	No	0	No	No		35	Negative	68	> 6 weeks (42 days)	0	No	Cured	Yes	No	No	No	No	No	No	No	No	No	No		No		No
7	Female	Health Facility	New	Yes	No	No	No	No	65	4.7	No	-4.59	<Q1 (-3.69)	SAM (<-3 Zscore)	110	< Q1 (110mm)	No	0	No	0	No	0	No	0	No	No		35	Negative	106	> 6 weeks (42 days)	0	No	Death	No	No	No	Yes	No	No	No	No	No	No	No		No		No
7	Female	Health Facility	New	Yes	No	No	No	No	62	5	No	-2.79	Q2 - Q3 (-2.75)	MAM (<-2 Zscore)	105	< Q1 (110mm)	Yes	3	Yes	2	Yes	3	No	0	No	No		36	Positive	78	> 6 weeks (42 days)			Cured	Yes	No	No	No	No	No	No	No	No	No	No		No		No
10	Female	CHW	New	Yes	No	No	No	No	69.5	6.5	No	-2.47	> Q4	MAM (<-2 Zscore)	125	>Q3 (>120mm)	Yes	1	No	0	No	0	Yes	3	No	No	40	36.5	Negative	70	> 6 weeks (42 days)	1	Yes	Cured	Yes	No	No	No	No	No	No	No	No	No	No		Yes	2	Yes
8	Male	CHW	New	Yes	No	No	No	No	69.5	6.2	No	-3.69	<Q1 (-3.69)	SAM (<-3 Zscore)	119	Q2-Q3 (115-120)	No	0	No	0	Yes	2	No	0	No	No	52	39.1	Positive	69	> 6 weeks (42 days)	1	Yes	Cured	Yes	No	No	No	No	No	No	No	No	No	Yes	1	No		Yes
10	Female	CHW	New	Yes	No	No	No	No	69.7	6.3	No	-2.91	Q2 - Q3 (-2.75)	MAM (<-2 Zscore)	120	Q2-Q3 (115-120)	No	0	No	0	Yes	3	No	0	No	No	47	36.4	Negative	124	> 6 weeks (42 days)	0	No	Transferred to URENI (Hospital)	No	No	No	No	Yes	No	No	Yes	No	Yes	No		No		No
7	Female	CHW	New	Yes	No	No	No	No	65.3	5.7	No	-2.6	> Q4	MAM (<-2 Zscore)	113	Q1-Q2 (110-115mm)	No	0	No	0	No	0	No	0	No	No	43	37.3	Negative	53	> 6 weeks (42 days)	3	Yes	Cured	Yes	No	No	No	No	No	No	No	No	No	No		Yes	1	No
9	Male	CHW	New	Yes	No	No	No	No	69.4	6.4	No	-3.27	Q1 - Q2 (-3.24)	SAM (<-3 Zscore)	120	Q2-Q3 (115-120)	No	0	No	0	No	0	No	0	No	No	49	36.7	Positive	27	<= 6 weeks (42 days)	0	No	Cured	Yes	No	No	No	No	No	No	No	No	No	Yes	1	No		No
6	Female	CHW	New	Yes	No	No	No	No	61.1	4.9	No	-2.6	> Q4	MAM (<-2 Zscore)	110	< Q1 (110mm)	No	0	No	0	No	0	No	0	No	No	46	36.7		32	<= 6 weeks (42 days)			Cured	Yes	No	No	No	No	No	No	No	No	No	No		No		No
6	Female	CHW	New	Yes	No	No	No	No	60.1	4.5	No	-3.12	Q2 - Q3 (-2.75)	SAM (<-3 Zscore)	110	< Q1 (110mm)	Yes	3	No	0	No	0	No	0	No	No	48	37.8	Positive	7	<= 6 weeks (42 days)	0	No	Transferred to URENI (Hospital)	No	No	No	No	Yes	No	Yes	Yes	Yes	Yes	No		No		Yes
24	Female	CHW	New	Yes	No	No	No	No	80.1	7.9	No	-3.07	Q2 - Q3 (-2.75)	SAM (<-3 Zscore)	120	Q2-Q3 (115-120)	Yes	3	No	0	No	0	No	0	No	No	48	36.7	Positive	13	<= 6 weeks (42 days)	0	No	Cured	Yes	No	No	No	No	No	No	No	No	No	Yes	1	No		Yes
7	Female	CHW	New	Yes	No	No	No	No	62.7	5.6	No	-1.76	> Q4	Not acute (>-2 Zscore)	114	Q1-Q2 (110-115mm)	No	0	No	0	No	0	No	0	No	No	50	37.8	Positive	14	<= 6 weeks (42 days)	0	No	Cured	Yes	No	No	No	No	No	No	No	No	No	No		No		Yes
7	Female	CHW	New	Yes	No	No	No	No	62.7	5.6	No	-1.76	> Q4	Not acute (>-2 Zscore)	114	Q1-Q2 (110-115mm)	Yes	1	No	0	No	0	No	0	No	No	50	37.8	Positive
24	Female	CHW	Readmission	No	Yes	No	No	No	83.6	8.6	No	-2.95	Q2 - Q3 (-2.75)	MAM (<-2 Zscore)	120	Q2-Q3 (115-120)	No	0	No	0	No	0	No	0	No	No	49	37.2	Negative	7	<= 6 weeks (42 days)	0	No	Cured	Yes	No	No	No	No	No	No	No	No	No	No		No		No
24	Female	CHW	New	Yes	No	No	No	No	67.3	6.1	No	-2.75	Q2 - Q3 (-2.75)	MAM (<-2 Zscore)	114	Q1-Q2 (110-115mm)	No	0	No	0	No	0	No	0	No	No	53	37.2	Positive	50	> 6 weeks (42 days)	0	No	Cured	Yes	No	No	No	No	No	No	No	No	No	Yes	1	Yes	1	No
24	Female	CHW	New	Yes	No	No	No	No	82.1	8	No	-3.41	Q1 - Q2 (-3.24)	SAM (<-3 Zscore)	120	Q2-Q3 (115-120)	No	0	No	0	Yes	3	Yes	3	No	No	42	39.7	Positive	40	<= 6 weeks (42 days)	0	No	Transferred to URENI (Hospital)	No	No	No	No	Yes	No	No	Yes	No	Yes	Yes	1	Yes	1	No
21	Male	CHW	New	Yes	No	No	No	No	77.5	7.6	No	-3.42	Q1 - Q2 (-3.24)	SAM (<-3 Zscore)	110	< Q1 (110mm)	No	0	No	0	No	0	Yes	4	No	No	48	36.7	Negative	47	> 6 weeks (42 days)	0	No	Cured	Yes	No	No	No	No	No	No	No	No	No	No		Yes	1	Yes
9	Female	CHW	New	Yes	No	No	No	No	64.3	5.2	No	-3.29	Q1 - Q2 (-3.24)	SAM (<-3 Zscore)	115	Q1-Q2 (110-115mm)	Yes	2	No	0	Yes	2	No	0	No	No	50	38.2	Positive	54	> 6 weeks (42 days)	0	No	Cured	Yes	No	No	No	No	No	No	No	No	No	Yes	1	No		Yes
28	Female	CHW	New	Yes	No	No	No	No	80.7	8.2	No	-2.77	Q2 - Q3 (-2.75)	MAM (<-2 Zscore)	115	Q1-Q2 (110-115mm)	No	0	No	0	No	0	No	0	No	No	49	36.7	Negative	35	<= 6 weeks (42 days)	0	No	Cured	Yes	No	No	No	No	No	No	No	No	No	Yes	1	Yes	1	No
8	Female	CHW	New	Yes	No	No	No	No	58.9	4.5	No	-2.47	> Q4	MAM (<-2 Zscore)	110	< Q1 (110mm)	No	0	No	0	No	0	No	0	No	No	47	36.7	Positive	65	> 6 weeks (42 days)	0	No	Cured	Yes	No	No	No	No	No	No	No	No	No	Yes	1	No		No
11	Male	CHW	New	Yes	No	No	No	No	68.6	6.3	No	-3.19	Q2 - Q3 (-2.75)	SAM (<-3 Zscore)	113	Q1-Q2 (110-115mm)	No	0	No	0	No	0	No	0	No	No	50	37.8	Positive	19	<= 6 weeks (42 days)	0	No	Cured	Yes	No	No	No	No	No	No	No	No	No	Yes	1	No		No
20	Female	CHW	New	Yes	No	No	No	No	76.2	7.4	No	-2.75	Q2 - Q3 (-2.75)	MAM (<-2 Zscore)	115	Q1-Q2 (110-115mm)	No	0	No	0	No	0	No	0	No	No	48	36.7	Positive	42	<= 6 weeks (42 days)	0	No	Cured	Yes	No	No	No	No	No	No	No	No	No	Yes	1	No		No
6	Female	CHW	New	Yes	No	No	No	No	60.3	4.7	No	-2.7	> Q4	MAM (<-2 Zscore)	110	< Q1 (110mm)	No	0	No	0	No	0	No	0	No	No	48	37.7	Positive	27	<= 6 weeks (42 days)	0	No	Cured	Yes	No	No	No	No	No	No	No	No	No	Yes	1	Yes	1	No
6	Female	CHW	New	Yes	No	No	No	No	61.6	5.3	No	-1.91	> Q4	Not acute (>-2 Zscore)	110	< Q1 (110mm)	No	0	No	0	No	0	No	0	No	No	48	37.2	Negative	21	<= 6 weeks (42 days)	0	No	Cured	Yes	No	No	No	No	No	No	No	No	No	No		No		No
24	Male	CHW	New	Yes	No	No	No	No	77.1	7.2	No	-4.11	<Q1 (-3.69)	SAM (<-3 Zscore)	114	Q1-Q2 (110-115mm)	No	0	No	0	No	0	Yes	1	No	No	39	37.3	Negative	0		2	Yes	Defaulted	No	Yes	No	No			No	No			No		No		No
9	Male	CHW	New	Yes	No	No	No	No	68.1	5.7	No	-4.21	<Q1 (-3.69)	SAM (<-3 Zscore)	114	Q1-Q2 (110-115mm)	Yes	4	No	0	No	0	Yes	4	No	No	34	36.9	Positive	35	<= 6 weeks (42 days)	0	No	Cured	Yes	No	No	No	No	No	No	No	No	No	Yes	1	Yes	1	Yes
12	Female	CHW	New	Yes	No	No	No	No	66.2	5.8	No	-2.73	> Q4	MAM (<-2 Zscore)	114	Q1-Q2 (110-115mm)	No	0	No	0	No	0	Yes	43	No	No	36	37.7	Positive	36	<= 6 weeks (42 days)	0	No	Cured	Yes	No	No	No	No	No	No	No	No	No	Yes	1	No		Yes
35	Female	CHW	Trasferred from URENI (Stabilization center / Hospital)	No	No	No	No	Yes	74	6.8	No	-3.38	Q1 - Q2 (-3.24)	SAM (<-3 Zscore)	121	>Q3 (>120mm)	No	0	No	0	No	0	No	0	No	No	30	37	Negative	41	<= 6 weeks (42 days)	2	Yes	Defaulted	No	Yes	No	No	No	No	No	No	No	No	No		No		No
35	Female	CHW	Readmission	No	Yes	No	No	No	77.5	5.4	No	-6.3	<Q1 (-3.69)	SAM (<-3 Zscore)	100	< Q1 (110mm)	No	0	No	0	No	0	No	0	No	No	31	36.8	Negative	42	<= 6 weeks (42 days)	0	No	Not response	No	No	Yes	No	No	No	No	No	No	Yes	No		No		Yes
35	Female	CHW	New	Yes	No	No	No	No	75.7	7.1	No	-3.28	Q1 - Q2 (-3.24)	SAM (<-3 Zscore)	113	Q1-Q2 (110-115mm)	No	0	No	0	No	0	No	0	No	No	37	38.2	Positive	44	> 6 weeks (42 days)	2	Yes	Transferred to URENI (Hospital)	No	No	No	No	Yes	No	No	Yes	No	Yes	Yes	1	No		No
12	Female	CHW	New	Yes	No	No	No	No	71.1	6.1	No	-3.67	Q1 - Q2 (-3.24)	SAM (<-3 Zscore)	116	Q2-Q3 (115-120)	Yes	4	No	0	Yes	3	No	0	No	No	37	36.8	Positive	35	<= 6 weeks (42 days)	0	No	Cured	Yes	No	No	No	No	No	No	No	No	No	Yes	1	No		Yes
11	Female	CHW	New	Yes	No	No	No	No	68.4	6.2	No	-2.69	> Q4	MAM (<-2 Zscore)	117	Q2-Q3 (115-120)	No	0	No	0	Yes	3	No	0	No	No	32	38.3	Negative	26	<= 6 weeks (42 days)	0	No	Cured	Yes	No	No	No	No	No	No	No	No	No	No		No		No
24	Male	CHW	New	Yes	No	No	No	No	77.1	7.5	No	-3.64	Q1 - Q2 (-3.24)	SAM (<-3 Zscore)	118	Q2-Q3 (115-120)	No	0	No	0	No	0	No	0	No	No	35	36.8	Negative	42	<= 6 weeks (42 days)	0	No	Cured	Yes	No	No	No	No	No	No	No	No	No	No		No		Yes
11	Female	CHW	New	Yes	No	No	No	No	64	5.2	No	-3.17	Q2 - Q3 (-2.75)	SAM (<-3 Zscore)	114	Q1-Q2 (110-115mm)	No	0	No	0	No	0	No	0	No	No	34	36.8	Positive	34	<= 6 weeks (42 days)	0	No	Cured	Yes	No	No	No	No	No	No	No	No	No	No		No		No
7	Male	CHW	New	Yes	No	No	No	No	65.7	6.5	No	-1.67	> Q4	Not acute (>-2 Zscore)	114	Q1-Q2 (110-115mm)	No	0	No	0	Yes	4	Yes	4	No	No	40	39.5	Positive	47	> 6 weeks (42 days)	0	No	Cured	Yes	No	No	No	No	No	No	No	No	No	Yes	1	Yes	1	Yes
8	Female	CHW	New	Yes	No	No	No	No	66.1	5.8	No	-2.69	> Q4	MAM (<-2 Zscore)	114	Q1-Q2 (110-115mm)	No	0	No	0	Yes	3	No	0	No	No	38	38	Positive	49	> 6 weeks (42 days)	0	No	Cured	Yes	No	No	No	No	No	No	No	No	No	Yes	1	Yes	2	Yes
7	Male	CHW	New	Yes	No	No	No	No	59.1	3.4	No	-6.03	<Q1 (-3.69)	SAM (<-3 Zscore)	113	Q1-Q2 (110-115mm)	No	0	No	0	Yes	5	Yes	5	No	No	52	39.9	Positive	49	> 6 weeks (42 days)	0	No	Cured	Yes	No	No	No	No	No	No	No	No	No	Yes	1	Yes	2	Yes
8	Female	CHW	New	Yes	No	No	No	No	62.1	5	No	-2.83	Q2 - Q3 (-2.75)	MAM (<-2 Zscore)	113	Q1-Q2 (110-115mm)	No	0	No	0	Yes	3	Yes	3	No	No	35	38.8	Positive	35	<= 6 weeks (42 days)	0	No	Cured	Yes	No	No	No	No	No	No	No	No	No	Yes	1	Yes	1	No
18	Male	CHW	New	Yes	No	No	No	No	72.2	6.9	No	-3.23	Q2 - Q3 (-2.75)	SAM (<-3 Zscore)	114	Q1-Q2 (110-115mm)	No	0	No	0	Yes	6	Yes	6	No	No	46	37.8	Positive	35	<= 6 weeks (42 days)	0	No	Cured	Yes	No	No	No	No	No	No	No	No	No	Yes	1	Yes	1	Yes
17	Female	CHW	New	Yes	No	No	No	No	76.2	7.5	No	-2.59	> Q4	MAM (<-2 Zscore)	114	Q1-Q2 (110-115mm)	No	0	No	0	Yes	3	Yes	3	No	No	33	37.9	Positive	29	<= 6 weeks (42 days)	0	No	Cured	Yes	No	No	No	No	No	No	No	No	No	Yes	1	Yes	2	No
9	Female	CHW	New	Yes	No	No	No	No	68.1	6.2	No	-2.59	> Q4	MAM (<-2 Zscore)	115	Q1-Q2 (110-115mm)	No	0	Yes	5	Yes	4	Yes	3	No	No	35	38	Positive	35	<= 6 weeks (42 days)	0	No	Cured	Yes	No	No	No	No	No	No	No	No	No	Yes	1	Yes	1	No
11	Female	CHW	New	Yes	No	No	No	No	65	4.8	No	-4.38	<Q1 (-3.69)	SAM (<-3 Zscore)	116	Q2-Q3 (115-120)	No	0	No	0	Yes	5	Yes	5	No	No	36	38.3	Positive	42	<= 6 weeks (42 days)	0	No	Cured	Yes	No	No	No	No	No	No	No	No	No	Yes	1	Yes	1	No
8	Male	CHW	New	Yes	No	No	No	No	65.2	5.6	No	-3.38	Q1 - Q2 (-3.24)	SAM (<-3 Zscore)	115	Q1-Q2 (110-115mm)	No	0	No	0	Yes	3	Yes	3	No	No	35	36.8	Positive	42	<= 6 weeks (42 days)	0	No	Cured	Yes	No	No	No	No	No	No	No	No	No	Yes	1	Yes	1	Yes
20	Female	CHW	New	Yes	No	No	No	No	67.2	6	No	-2.68	> Q4	MAM (<-2 Zscore)	117	Q2-Q3 (115-120)	No	0	No	0	Yes	5	Yes	5	No	No	35	37.5	Positive	42	<= 6 weeks (42 days)	0	No	Cured	Yes	No	No	No	No	No	No	No	No	No	Yes	1	Yes	1	Yes
36	Male	CHW	New	Yes	No	No	No	No	80	8.1	No	-3.35	Q1 - Q2 (-3.24)	SAM (<-3 Zscore)	118	Q2-Q3 (115-120)	No	0	No	0	Yes	4	Yes	4	No	No	33	36.9	Positive	35	<= 6 weeks (42 days)	0	No	Cured	Yes	No	No	No	No	No	No	No	No	No	Yes	1	Yes	1	Yes
10	Male	CHW	New	Yes	No	No	No	No	70.1	6.2	No	-3.87	<Q1 (-3.69)	SAM (<-3 Zscore)	117	Q2-Q3 (115-120)	No	0	No	0	No	0	No	0	No	No	33	36.9	Negative	42	<= 6 weeks (42 days)	0	No	Cured	Yes	No	No	No	No	No	No	No	No	No	No		No		Yes
18	Female	CHW	New	Yes	No	No	No	No	70.1	6.3	No	-3.03	Q2 - Q3 (-2.75)	SAM (<-3 Zscore)	116	Q2-Q3 (115-120)	No	0	Yes	2	Yes	5	Yes	5	No	No	36	37.9	Positive	42	<= 6 weeks (42 days)	0	No	Cured	Yes	No	No	No	No	No	No	No	No	No	Yes	1	Yes	1	No
9	Male	CHW	New	Yes	No	No	No	No	67	6	No	-3.22	Q2 - Q3 (-2.75)	SAM (<-3 Zscore)	125	>Q3 (>120mm)	No	0	No	0	No	0	No	0	No	No	31	37	Negative	28	<= 6 weeks (42 days)	0	No	Cured	Yes	No	No	No	No	No	No	No	No	No	No		No		Yes
13	Male	CHW	New	Yes	No	No	No	No	74	7.1	No	-3.39	Q1 - Q2 (-3.24)	SAM (<-3 Zscore)	120	Q2-Q3 (115-120)	Yes	3	Yes	2	Yes	3	Yes	3	No	No	34	38.2	Positive	28	<= 6 weeks (42 days)	0	No	Cured	Yes	No	No	No	No	No	No	No	No	No	Yes	1	Yes	1	Yes
24	Male	CHW	New	Yes	No	No	No	No	80	8.1	No	-3.35	Q1 - Q2 (-3.24)	SAM (<-3 Zscore)	118	Q2-Q3 (115-120)	Yes	3	No	0	Yes	4	Yes	4	No	No	31	37.8	Positive	34	<= 6 weeks (42 days)	0	No	Cured	Yes	No	No	No	No	No	No	No	No	No	Yes	1	Yes	1	Yes
7	Female	CHW	New	Yes	No	No	No	No	66.5	5.4	No	-3.64	Q1 - Q2 (-3.24)	SAM (<-3 Zscore)	115	Q1-Q2 (110-115mm)	No	0	No	0	No	0	No	0	No	No	31	37	Negative	42	<= 6 weeks (42 days)	0	No	Cured	Yes	No	No	No	No	No	No	No	No	No	No		No		Yes
9	Female	CHW	New	Yes	No	No	No	No	69.2	6.3	No	-2.75	Q2 - Q3 (-2.75)	MAM (<-2 Zscore)	121	>Q3 (>120mm)	No	0	No	0	No	0	No	0	No	No	32	36.8	Negative	28	<= 6 weeks (42 days)	0	No	Cured	Yes	No	No	No	No	No	No	No	No	No	No		No		Yes
11	Male	CHW	New	Yes	No	No	No	No	72.2	5.7	No	-5.36	<Q1 (-3.69)	SAM (<-3 Zscore)	120	Q2-Q3 (115-120)	Yes	3	No	0	Yes	4	Yes	4	No	No	37	37.8	Positive	50	> 6 weeks (42 days)	0	No	Cured	Yes	No	No	No	No	No	No	No	No	No	Yes	1	Yes	1	Yes
13	Male	CHW	New	Yes	No	No	No	No	70.5	6.5	No	-3.44	Q1 - Q2 (-3.24)	SAM (<-3 Zscore)	120	Q2-Q3 (115-120)	Yes	3	Yes	1	Yes	2	Yes	2	No	No	36	37.6	Positive	42	<= 6 weeks (42 days)	0	No	Cured	Yes	No	No	No	No	No	No	No	No	No	Yes	1	Yes	1	Yes
13	Female	CHW	New	Yes	No	No	No	No	68.5	6.1	No	-2.92	Q2 - Q3 (-2.75)	MAM (<-2 Zscore)	120	Q2-Q3 (115-120)	Yes	4	Yes	3	Yes	3	Yes	3	No	No	32	37.9	Positive	36	<= 6 weeks (42 days)	0	No	Cured	Yes	No	No	No	No	No	No	No	No	No	Yes	1	Yes	1	Yes
15	Female	CHW	Relapse	No	No	Yes	No	No	74.5	6.6	No	-3.66	Q1 - Q2 (-3.24)	SAM (<-3 Zscore)	115	Q1-Q2 (110-115mm)	No	0	No	0	Yes	4	Yes	4	No	No	32	38.2	Positive	14	<= 6 weeks (42 days)	2	Yes	Defaulted	No	Yes	No	No	No	No	No	No	No	No	Yes	1	Yes	1	No
8	Male	CHW	New	Yes	No	No	No	No	68.5	5.9	No	-3.95	<Q1 (-3.69)	SAM (<-3 Zscore)	113	Q1-Q2 (110-115mm)	No	0	Yes	3	Yes	4	Yes	4	No	No	33	37.8	Positive	35	<= 6 weeks (42 days)	0	No	Cured	Yes	No	No	No	No	No	No	No	No	No	Yes	1	Yes	1	Yes
8	Male	CHW	New	Yes	No	No	No	No	63.1	5.5	No	-2.68	> Q4	MAM (<-2 Zscore)	114	Q1-Q2 (110-115mm)	No	0	No	0	Yes	2	Yes	2	No	No	31	36.8	Positive	28	<= 6 weeks (42 days)	0	No	Cured	Yes	No	No	No	No	No	No	No	No	No	Yes	1	Yes	1	Yes
13	Female	CHW	New	Yes	No	No	No	No	73	7.1	No	-2.43	> Q4	MAM (<-2 Zscore)	123	>Q3 (>120mm)	Yes	9	No	0	No	0	No	0	No	No	34	36.7	Negative	36	<= 6 weeks (42 days)	0	No	Cured	Yes	No	No	No	No	No	No	No	No	No	No		No		Yes
36	Male	CHW	New	Yes	No	No	No	No	72.5	6.9	No	-3.51	Q1 - Q2 (-3.24)	SAM (<-3 Zscore)	113	Q1-Q2 (110-115mm)	No	0	Yes	2	Yes	5	Yes	4	No	No	31	36.8	Positive	49	> 6 weeks (42 days)	1	Yes	Transferred to URENI (Hospital)	No	No	No	No	Yes	No	No	Yes	No	Yes	Yes	1	Yes	2	Yes
8	Female	CHW	New	Yes	No	No	No	No	60.5	4.6	No	-3.06	Q2 - Q3 (-2.75)	SAM (<-3 Zscore)	120	Q2-Q3 (115-120)	Yes	2	Yes	2	Yes	3	Yes	3	No	No	32	37	Positive	29	<= 6 weeks (42 days)	0	No	Cured	Yes	No	No	No	No	No	No	No	No	No	Yes	1	Yes	1	Yes
11	Male	CHW	New	Yes	No	No	No	No	70.5	6.3	No	-3.81	<Q1 (-3.69)	SAM (<-3 Zscore)	124	>Q3 (>120mm)	No	0	Yes	3	Yes	3	Yes	3	No	No	31	36.9	Positive	62	> 6 weeks (42 days)	0	No	Cured	Yes	No	No	No	No	No	No	No	No	No	Yes	1	Yes	2	Yes
11	Male	CHW	Relapse	No	No	Yes	No	No	65.5	5.7	No	-3.28	Q1 - Q2 (-3.24)	SAM (<-3 Zscore)	110	< Q1 (110mm)	No	0	No	0	No	0	No	0	No	No	31	36.8	Negative	29	<= 6 weeks (42 days)	0	No	Defaulted	No	Yes	No	No	No	No	No	No	No	No	No		No		Yes
37	Male	CHW	New	Yes	No	No	No	No	81	8.3	No	-3.28	Q1 - Q2 (-3.24)	SAM (<-3 Zscore)	126	>Q3 (>120mm)	No	0	No	0	No	0	No	0	No	No	37	36.9	Negative	52	> 6 weeks (42 days)	1	Yes	Cured	Yes	No	No	No	No	No	No	No	No	No	No		Yes	1	Yes
28	Female	CHW	New	Yes	No	No	No	No	73	6.8	No	-3.14	Q2 - Q3 (-2.75)	SAM (<-3 Zscore)	117	Q2-Q3 (115-120)	No	0	No	0	Yes	3	Yes	3	No	No	33	37.8	Positive	63	> 6 weeks (42 days)	1	Yes	Cured	Yes	No	No	No	No	No	No	No	No	No	Yes	1	Yes	2	Yes
28	Male	CHW	New	Yes	No	No	No	No	83.5	8.5	No	-3.61	Q1 - Q2 (-3.24)	SAM (<-3 Zscore)	117	Q2-Q3 (115-120)	No	0	No	0	Yes	3	Yes	3	No	No	34	37.6	Positive	36	<= 6 weeks (42 days)	0	No	Cured	Yes	No	No	No	No	No	No	No	No	No	Yes	1	Yes	1	Yes
13	Male	CHW	New	Yes	No	No	No	No	76	7.5	No	-3.23	Q2 - Q3 (-2.75)	SAM (<-3 Zscore)	121	>Q3 (>120mm)	Yes	4	No	0	Yes	5	Yes	3	No	No	37	37.9	Positive	72	> 6 weeks (42 days)	0	No	Cured	Yes	No	No	No	No	No	No	No	No	No	Yes	1	Yes	1	Yes
13	Female	CHW	New	Yes	No	No	No	No	68.3	6.3	No	-2.46	> Q4	MAM (<-2 Zscore)	122	>Q3 (>120mm)	No	0	No	0	Yes	3	Yes	3	No	No	32	36.8	Positive	28	<= 6 weeks (42 days)	0	No	Cured	Yes	No	No	No	No	No	No	No	No	No	Yes	1	Yes	1	Yes
21	Female	CHW	New	Yes	No	No	No	No	72	6.8	No	-2.67	> Q4	MAM (<-2 Zscore)	110	< Q1 (110mm)	No	0	No	0	Yes	2	Yes	3	No	No	33	36.7	Positive	57	> 6 weeks (42 days)	0	No	Cured	Yes	No	No	No	No	No	No	No	No	No	Yes	1	Yes	1	Yes
24	Male	CHW	New	Yes	No	No	No	No	78	7.7	No	-3.52	Q1 - Q2 (-3.24)	SAM (<-3 Zscore)	117	Q2-Q3 (115-120)	Yes	3	Yes	2	Yes	4	No	0	No	No	34	38.2	Positive	42	<= 6 weeks (42 days)	0	No	Cured	Yes	No	No	No	No	No	No	No	No	No	Yes	1	No		Yes
8	Female	CHW	New	Yes	No	No	No	No	65.1	5.5	No	-2.95	Q2 - Q3 (-2.75)	MAM (<-2 Zscore)	120	Q2-Q3 (115-120)	No	0	No	0	No	0	No	0	No	No	31	36.8		28	<= 6 weeks (42 days)	0	No	Cured	Yes	No	No	No	No	No	No	No	No	No	No		No		No
13	Female	CHW	New	Yes	No	No	No	No	70	6.6	No	-2.44	> Q4	MAM (<-2 Zscore)	114	Q1-Q2 (110-115mm)	No	0	No	0	No	0	No	0	No	No	32	36.7		35	<= 6 weeks (42 days)	0	No	Cured	Yes	No	No	No	No	No	No	No	No	No	No		No		Yes
28	Male	CHW	New	Yes	No	No	No	No	80	8.1	No	-3.35	Q1 - Q2 (-3.24)	SAM (<-3 Zscore)	120	Q2-Q3 (115-120)	No	0	No	0	Yes	5	Yes	3	No	No	36	37.8	Positive	35	<= 6 weeks (42 days)	0	No	Cured	Yes	No	No	No	No	No	No	No	No	No	Yes	1	Yes	1	Yes
15	Male	CHW	New	Yes	No	No	No	No	78	7.7	No	-3.37	Q1 - Q2 (-3.24)	SAM (<-3 Zscore)	122	>Q3 (>120mm)	No	0	No	0	No	0	No	0	No	No	34	37		42	<= 6 weeks (42 days)	0	No	Cured	Yes	No	No	No	No	No	No	No	No	No	No		No		Yes
25	Female	CHW	New	Yes	No	No	No	No	80	7.7	No	-3.34	Q1 - Q2 (-3.24)	SAM (<-3 Zscore)	114	Q1-Q2 (110-115mm)	No	0	No	0	Yes	5	No	0	No	No	35	37.9	Positive	35	<= 6 weeks (42 days)	0	No	Cured	Yes	No	No	No	No	No	No	No	No	No	Yes	1	No		Yes
45	Female	CHW	New	Yes	No	No	No	No	95.5	11	No	-2.83	Q2 - Q3 (-2.75)	MAM (<-2 Zscore)	123	>Q3 (>120mm)	No	0	No	0	No	0	No	0	No	No	37	36.8	Negative	35	<= 6 weeks (42 days)	0	No	Cured	Yes	No	No	No	No	No	No	No	No	No	No		Yes	1	Yes
16	Female	CHW	New	Yes	No	No	No	No	72.5	6.9	No	-2.64	> Q4	MAM (<-2 Zscore)	123	>Q3 (>120mm)	Yes	1	No	0	No	0	No	0	No	No	32	36.6	Positive	28	<= 6 weeks (42 days)	0	No	Cured	Yes	No	No	No	No	No	No	No	No	No	Yes	1	No		Yes
12	Female	CHW	New	Yes	No	No	No	No	70	6.4	No	-2.81	Q2 - Q3 (-2.75)	MAM (<-2 Zscore)	118	Q2-Q3 (115-120)	No	0	No	0	No	0	No	0	No	No	31	36.8	Positive	45	> 6 weeks (42 days)	0	No	Cured	Yes	No	No	No	No	No	No	No	No	No	Yes	1	No		Yes
9	Male	CHW	New	Yes	No	No	No	No	70	6.4	No	-3.47	Q1 - Q2 (-3.24)	SAM (<-3 Zscore)	121	>Q3 (>120mm)	No	0	No	0	Yes	2	Yes	4	No	No	32	37.3	Positive	28	<= 6 weeks (42 days)	0	No	Cured	Yes	No	No	No	No	No	No	No	No	No	Yes	1	No		Yes
36	Male	CHW	New	Yes	No	No	No	No	82	8.3	No	-3.52	Q1 - Q2 (-3.24)	SAM (<-3 Zscore)	120	Q2-Q3 (115-120)	No	0	No	0	Yes	4	Yes	5	No	No	35	38.8	Positive	35	<= 6 weeks (42 days)	0	No	Cured	Yes	No	No	No	No	No	No	No	No	No	Yes	1	Yes	1	Yes
26	Female	CHW	New	Yes	No	No	No	No	71	6.8	No	-2.59	> Q4	MAM (<-2 Zscore)	114	Q1-Q2 (110-115mm)	No	0	No	0	No	0	No	0	No	No	33	37.2	Positive	28	<= 6 weeks (42 days)	0	No	Cured	Yes	No	No	No	No	No	No	No	No	No	Yes	1	No		Yes
15	Female	CHW	New	Yes	No	No	No	No	70.5	6.5	No	-2.78	Q2 - Q3 (-2.75)	MAM (<-2 Zscore)	119	Q2-Q3 (115-120)	No	0	No	0	Yes	4	No	0	No	No	31	37	Positive	35	<= 6 weeks (42 days)	0	No	Cured	Yes	No	No	No	No	No	No	No	No	No	Yes	1	No		Yes
14	Male	CHW	New	Yes	No	No	No	No	73	7.1	No	-3.11	Q2 - Q3 (-2.75)	SAM (<-3 Zscore)	120	Q2-Q3 (115-120)	No	0	No	0	Yes	5	Yes	5	No	No	35	39.6	Positive	28	<= 6 weeks (42 days)	0	No	Cured	Yes	No	No	No	No	No	No	No	No	No	Yes	1	Yes	1	Yes
15	Female	CHW	New	Yes	No	No	No	No	74	7.1	No	-2.7	> Q4	MAM (<-2 Zscore)	120	Q2-Q3 (115-120)	No	0	No	0	Yes	4	Yes	3	No	No	34	36.9	Positive	28	<= 6 weeks (42 days)	0	No	Cured	Yes	No	No	No	No	No	No	No	No	No	Yes	1	Yes	1	Yes
24	Male	CHW	New	Yes	No	No	No	No	78.5	7.7	No	-3.63	Q1 - Q2 (-3.24)	SAM (<-3 Zscore)	116	Q2-Q3 (115-120)	No	0	No	0	Yes	3	Yes	3	No	No	36	37.9	Positive	27	<= 6 weeks (42 days)	0	No	Cured	Yes	No	No	No	No	No	No	No	No	No	Yes	1	Yes	1	Yes
12	Female	CHW	New	Yes	No	No	No	No	73	7.1	No	-2.43	> Q4	MAM (<-2 Zscore)	120	Q2-Q3 (115-120)	No	0	No	0	No	0	No	0	No	No	33	37.5	Positive	28	<= 6 weeks (42 days)	0	No	Cured	Yes	No	No	No	No	No	No	No	No	No	Yes	1	No		Yes
10	Female	CHW	New	Yes	No	No	No	No	61	5	No	-2.31	> Q4	MAM (<-2 Zscore)	104	< Q1 (110mm)	No	0	No	0	No	0	No	0	No	No	30	36.7	Positive	21	<= 6 weeks (42 days)	0	No	Transferred to URENI (Hospital)	No	No	No	No	Yes	No	No	Yes	No	Yes	Yes	1	No		Yes
7	Male	CHW	New	Yes	No	No	No	No	61	5	No	-2.82	Q2 - Q3 (-2.75)	MAM (<-2 Zscore)	110	< Q1 (110mm)	No	0	No	0	Yes	4	Yes	3	No	No	31	37.4	Positive	47	> 6 weeks (42 days)	0	No	Cured	Yes	No	No	No	No	No	No	No	No	No	Yes	1	Yes	1	Yes
7	Female	CHW	Readmission	No	Yes	No	No	No	60.5	4.7	No	-2.8	Q2 - Q3 (-2.75)	MAM (<-2 Zscore)	111	Q1-Q2 (110-115mm)	Yes	4	Yes	4	Yes	2	No	0	No	No	40	37.2	Negative	52	> 6 weeks (42 days)	0	No	Cured	Yes	No	No	No	No	No	No	No	No	No	Yes	1	Yes	1	Yes
7	Female	CHW	New	Yes	No	No	No	No	58.2	4.5	No	-2.08	> Q4	MAM (<-2 Zscore)	111	Q1-Q2 (110-115mm)	No	0	No	0	No	0	No	0	No	No	28	35.9	Negative	43	> 6 weeks (42 days)	0	No	Cured	Yes	No	No	No	No	No	No	No	No	No	No		No		No
14	Male	CHW	Trasferred from URENI (Stabilization center / Hospital)	No	No	No	No	Yes	75.5	7.8	No	-2.6	> Q4	MAM (<-2 Zscore)	124	>Q3 (>120mm)	No	0	No	0	No	0	No	0	No	No	31	36		28	<= 6 weeks (42 days)	0	No	Cured	Yes	No	No	No	No	No	No	No	No	No	Yes	1	No		No
14	Male	CHW	New	Yes	No	No	No	No	75.2	6.8	No	-4.19	<Q1 (-3.69)	SAM (<-3 Zscore)	121	>Q3 (>120mm)	Yes	5	Yes	5	No	0	Yes	4	No	No	46	37.4	Negative	54	> 6 weeks (42 days)	0	No	Cured	Yes	No	No	No	No	No	No	No	No	No	No		Yes	1	Yes
12	Male	CHW	New	Yes	No	No	No	No	73.6	7.1	No	-3.28	Q1 - Q2 (-3.24)	SAM (<-3 Zscore)	111	Q1-Q2 (110-115mm)	Yes	3	No	0	No	0	No	0	No	No	35	36.7	Negative	45	> 6 weeks (42 days)	1	Yes	Cured	Yes	No	No	No	No	No	No	No	No	No	No		Yes	2	Yes
16	Male	CHW	New	Yes	No	No	No	No	75	7	No	-3.81	<Q1 (-3.69)	SAM (<-3 Zscore)	126	>Q3 (>120mm)	Yes	2	No	0	Yes	2	Yes	3	No	No	28	36.8	Negative	31	<= 6 weeks (42 days)	0	No	Cured	Yes	No	No	No	No	No	No	No	No	No	Yes	1	Yes	2	Yes
9	Male	CHW	New	Yes	No	No	No	No	75.3	7.4	No	-3.22	Q2 - Q3 (-2.75)	SAM (<-3 Zscore)	123	>Q3 (>120mm)	Yes	2	No	0	Yes	3	Yes	4	No	No	42	36.9	Positive	47	> 6 weeks (42 days)	0	No	Cured	Yes	No	No	No	No	No	No	No	No	No	Yes	1	Yes	1	Yes
12	Female	CHW	Readmission	No	Yes	No	No	No	78.1	8.1	No	-2.11	> Q4	MAM (<-2 Zscore)	126	>Q3 (>120mm)	No	0	No	0	Yes	2	Yes	2	No	No	38	37.6		35	<= 6 weeks (42 days)	0	No	Cured	Yes	No	No	No	No	No	No	No	No	No	No		Yes	1	No
12	Female	CHW	New	Yes	No	No	No	No	78.1	7.5	No	-3.04	Q2 - Q3 (-2.75)	SAM (<-3 Zscore)	120	Q2-Q3 (115-120)	No	0	No	0	Yes	2	Yes	4	No	No	42	38.4	Negative	21	<= 6 weeks (42 days)	0	No	Defaulted	No	Yes	No	No	No	No	No	No	No	No	No		Yes	1	No
16	Female	CHW	New	Yes	No	No	No	No	72.7	7	No	-2.52	> Q4	MAM (<-2 Zscore)	113	Q1-Q2 (110-115mm)	No	0	No	0	Yes	2	No	0	No	No	32	37.6	Negative	39	<= 6 weeks (42 days)	0	No	Cured	Yes	No	No	No	No	No	No	No	No	No	Yes	1	Yes	1	No
12	Male	CHW	New	Yes	No	No	No	No	68.4	6.3	No	-3.12	Q2 - Q3 (-2.75)	SAM (<-3 Zscore)	120	Q2-Q3 (115-120)	No	0	No	0	No	0	No	0	No	No	34	36.4	Negative	35	<= 6 weeks (42 days)	0	No	Cured	Yes	No	No	No	No	No	No	No	No	No	No		No		No
24	Female	CHW	New	Yes	No	No	No	No	71.2	6.5	No	-3.18	Q2 - Q3 (-2.75)	SAM (<-3 Zscore)	110	< Q1 (110mm)	No	0	No	0	Yes	1	Yes	3	No	No	44	37.6	Negative	29	<= 6 weeks (42 days)	0	No	Cured	Yes	No	No	No	No	No	No	No	No	No	No		Yes	2	No
48	Female	CHW	New	Yes	No	No	No	No	83.3	8.5	No	-3.02	Q2 - Q3 (-2.75)	SAM (<-3 Zscore)	117	Q2-Q3 (115-120)	No	0	No	0	Yes	3	No	0	No	No	36	37.8	Positive	27	<= 6 weeks (42 days)	0	No	Cured	Yes	No	No	No	No	No	No	No	No	No	Yes	1	No		No
19	Female	CHW	New	Yes	No	No	No	No	68.5	6.3	No	-2.53	> Q4	MAM (<-2 Zscore)	120	Q2-Q3 (115-120)	No	0	No	0	Yes	4	Yes	5	No	No	27	38.3	Positive	52	> 6 weeks (42 days)	0	No	Cured	Yes	No	No	No	No	No	No	No	No	No	Yes	1	Yes	1	Yes
48	Male	CHW	New	Yes	No	No	No	No	90.1	9.8	No	-3.56	Q1 - Q2 (-3.24)	SAM (<-3 Zscore)	122	>Q3 (>120mm)	No	0	Yes	1	Yes	4	Yes	4	No	No	31	38.3	Positive	51	> 6 weeks (42 days)	0	No	Cured	Yes	No	No	No	No	No	No	No	No	No	Yes	1	Yes	1	No
12	Male	CHW	New	Yes	No	No	No	No	72.2	6.6	No	-3.76	<Q1 (-3.69)	SAM (<-3 Zscore)	119	Q2-Q3 (115-120)	No	0	No	0	No	0	Yes	4	No	No	27	36.7	Negative	97	> 6 weeks (42 days)	0	No	Cured	Yes	No	No	No	No	No	No	No	No	No	Yes	2	Yes	2	Yes
13	Female	CHW	New	Yes	No	No	No	No	69.6	6.5	No	-2.5	> Q4	MAM (<-2 Zscore)	118	Q2-Q3 (115-120)	No	0	No	0	Yes	2	No	0	No	No	41	37.8	Negative	61	> 6 weeks (42 days)	2	Yes	Cured	Yes	No	No	No	No	No	No	No	No	No	Yes	1	No		Yes
8	Female	CHW	Trasferred from URENI (Stabilization center / Hospital)	No	No	No	No	Yes	67	6.3	No	-2.03	> Q4	MAM (<-2 Zscore)	125	>Q3 (>120mm)	No	0	No	0	No	0	No	0	No	No	26	36.2		45	> 6 weeks (42 days)	1	Yes	Cured	Yes	No	No	No	No	No	No	No	No	No	No		Yes	2	No
8	Female	CHW	New	Yes	No	No	No	No	67.2	5.7	No	-3.28	Q1 - Q2 (-3.24)	SAM (<-3 Zscore)	123	>Q3 (>120mm)	No	0	No	0	No	0	No	0	No	No	23	36.8	Negative	22	<= 6 weeks (42 days)	0	No	Transferred to URENI (Hospital)	No	No	No	No	Yes	No	No	Yes	No	Yes	No		No		No
9	Male	CHW	New	Yes	No	No	No	No	69.8	6.4	No	-3.4	Q1 - Q2 (-3.24)	SAM (<-3 Zscore)	114	Q1-Q2 (110-115mm)	No	0	No	0	No	0	Yes	2	No	No	29	37.6	Negative	90	> 6 weeks (42 days)	3	Yes	Cured	Yes	No	No	No	No	No	No	No	No	No	No		Yes	1	No
9	Female	CHW	Relapse	No	No	Yes	No	No	72	6.3	No	-3.56	Q1 - Q2 (-3.24)	SAM (<-3 Zscore)	114	Q1-Q2 (110-115mm)	No	0	No	0	No	0	Yes	2	No	No	29	37.8	Negative	42	<= 6 weeks (42 days)	0	No	Cured	Yes	No	No	No	No	No	No	No	No	No	No		Yes	1	No
9	Female	CHW	New	Yes	No	No	No	No	67.1	5.8	No	-3.05	Q2 - Q3 (-2.75)	SAM (<-3 Zscore)	112	Q1-Q2 (110-115mm)	No	0	No	0	Yes	5	Yes	4	No	No	37	37.9	Positive	115	> 6 weeks (42 days)	3	Yes	Cured	Yes	No	No	No	No	No	No	No	No	No	Yes	1	Yes	3	Yes
10	Female	CHW	Relapse	No	No	Yes	No	No	75	7.1	No	-2.96	Q2 - Q3 (-2.75)	MAM (<-2 Zscore)	115	Q1-Q2 (110-115mm)	No	0	No	0	No	0	Yes	5	No	No	36	37.5	Negative	12	<= 6 weeks (42 days)	0	No	Cured	Yes	No	No	No	No	No	No	No	No	No	No		Yes	2	No
10	Female	CHW	New	Yes	No	No	No	No	70.2	6.5	No	-2.69	> Q4	MAM (<-2 Zscore)	114	Q1-Q2 (110-115mm)	Yes	3	No	0	Yes	2	No	0	No	No	27	37.2	Negative	101	> 6 weeks (42 days)	3	Yes	Cured	Yes	No	No	No	No	No	No	No	No	No	Yes	1	No		Yes
36	Male	CHW	New	Yes	No	No	No	No	84.5	8.9	No	-3.32	Q1 - Q2 (-3.24)	SAM (<-3 Zscore)	114	Q1-Q2 (110-115mm)	No	0	No	0	Yes	4	Yes	2	No	No	32	37.8	Positive	33	<= 6 weeks (42 days)	1	Yes	Transferred to URENI (Hospital)	No	No	No	No	Yes	No	No	Yes	No	Yes	Yes	1	Yes	1	No
6	Female	CHW	New	Yes	No	No	No	No	64.1	5.3	No	-3	Q2 - Q3 (-2.75)	SAM (<-3 Zscore)	110	< Q1 (110mm)	No	0	No	0	Yes	3	Yes	4	No	No	31	36.9	Positive	105	> 6 weeks (42 days)	4	Yes	Cured	Yes	No	No	No	No	No	No	No	No	No	Yes	1	Yes	4	Yes
11	Male	CHW	New	Yes	No	No	No	No	71.2	6.7	No	-3.29	Q1 - Q2 (-3.24)	SAM (<-3 Zscore)	115	Q1-Q2 (110-115mm)	Yes	4	No	0	Yes	4	No	0	No	No	28	37.7	Positive	64	> 6 weeks (42 days)	2	Yes	Cured	Yes	No	No	No	No	No	No	No	No	No	Yes	1	Yes	1	Yes
12	Female	CHW	New	Yes	No	No	No	No	72.6	6.7	No	-3.02	Q2 - Q3 (-2.75)	SAM (<-3 Zscore)	112	Q1-Q2 (110-115mm)	No	0	No	0	Yes	2	Yes	2	No	No	37	39.1	Positive	105	> 6 weeks (42 days)	4	Yes	Cured	Yes	No	No	No	No	No	No	No	No	No	Yes	1	Yes	2	Yes
14	Male	CHW	New	Yes	No	No	No	No	67.7	6.1	No	-3.27	Q1 - Q2 (-3.24)	SAM (<-3 Zscore)	113	Q1-Q2 (110-115mm)	No	0	No	0	Yes	5	No	0	No	No	28	37.6	Negative	47	> 6 weeks (42 days)	1	Yes	Cured	Yes	No	No	No	No	No	No	No	No	No	No		Yes	1	No
15	Male	CHW	New	Yes	No	No	No	No	76.1	7.5	No	-3.25	Q1 - Q2 (-3.24)	SAM (<-3 Zscore)	114	Q1-Q2 (110-115mm)	Yes	4	Yes	2	Yes	4	Yes	4	No	No	28	39.5	Positive	101	> 6 weeks (42 days)	0	No	Cured	Yes	No	No	No	No	No	No	No	No	No	Yes	1	Yes	1	Yes
8	Female	CHW	Trasferred from URENI (Stabilization center / Hospital)	No	No	No	No	Yes	68	6.9	No	-1.3	> Q4	Not acute (>-2 Zscore)	123	>Q3 (>120mm)	No	0	No	0	No	0	No	0	No	No	27	37.5		104	> 6 weeks (42 days)	0	No	Cured	Yes	No	No	No	No	No	No	No	No	No	Yes	1	Yes	1	Yes
8	Female	CHW	New	Yes	No	No	No	No	66.9	6	No	-2.57	> Q4	MAM (<-2 Zscore)	111	Q1-Q2 (110-115mm)	No	0	No	0	No	0	No	0	No	No	27	36.2	Negative	43	> 6 weeks (42 days)	0	No	Transferred to URENI (Hospital)	No	No	No	No	Yes	No	No	Yes	No	Yes	Yes	1	Yes	2	No
12	Female	CHW	New	Yes	No	No	No	No	74.3	7.3	No	-2.44	> Q4	MAM (<-2 Zscore)	115	Q1-Q2 (110-115mm)	No	0	No	0	No	0	No	0	No	No	32	37.3	Positive	83	> 6 weeks (42 days)	2	Yes	Cured	Yes	No	No	No	No	No	No	No	No	No	Yes	1	Yes	1	Yes
8	Female	CHW	New	Yes	No	No	No	No	67.2	5.8	No	-3.08	Q2 - Q3 (-2.75)	SAM (<-3 Zscore)	114	Q1-Q2 (110-115mm)	No	0	No	0	Yes	4	No	0	No	No	27	37.3	Negative	71	> 6 weeks (42 days)	1	Yes	Cured	Yes	No	No	No	No	No	No	No	No	No	Yes	1	No		Yes
12	Female	CHW	New	Yes	No	No	No	No	70.5	5.9	No	-3.87	<Q1 (-3.69)	SAM (<-3 Zscore)	114	Q1-Q2 (110-115mm)	No	0	No	0	No	0	Yes	4	No	No	39	37.2	Negative	71	> 6 weeks (42 days)	1	Yes	Cured	Yes	No	No	No	No	No	No	No	No	No	No		Yes	1	Yes
15	Male	CHW	New	Yes	No	No	No	No	77.5	7.6	No	-3.42	Q1 - Q2 (-3.24)	SAM (<-3 Zscore)	117	Q2-Q3 (115-120)	No	0	No	0	No	0	No	0	No	No	38	37.2	Negative	59	> 6 weeks (42 days)	1	Yes	Cured	Yes	No	No	No	No	No	No	No	No	No	No		Yes	2	No
6	Male	CHW	New	Yes	No	No	No	No	65.3	4.7	No	-5.37	<Q1 (-3.69)	SAM (<-3 Zscore)	115	Q1-Q2 (110-115mm)	Yes	2	No	0	Yes	2	No	0	No	No	31	37.3	Negative		<= 6 weeks (42 days)	2	Yes	Cured	Yes	No	No	No	No	No	No	No	No	No	Yes	1	Yes	1	Yes
13	Male	CHW	New	Yes	No	No	No	No	73	7.1	No	-3.11	Q2 - Q3 (-2.75)	SAM (<-3 Zscore)	115	Q1-Q2 (110-115mm)	No	0	No	0	Yes	2	Yes	2	No	No	32	36.3	Positive	59	> 6 weeks (42 days)	1	Yes	Cured	Yes	No	No	No	No	No	No	No	No	No	No		No		No
8	Female	CHW	New	Yes	No	No	No	No	67	5.7	No	-3.21	Q2 - Q3 (-2.75)	SAM (<-3 Zscore)	110	< Q1 (110mm)	No	0	No	0	No	0	No	0	No	No	27	37.6	Negative	7	<= 6 weeks (42 days)	0	No	Transferred to URENI (Hospital)	No	No	No	No	Yes	No	Yes	Yes	Yes	Yes	No		No		No
7	Female	CHW	New	Yes	No	No	No	No	68	6	No	-2.95	Q2 - Q3 (-2.75)	MAM (<-2 Zscore)	116	Q2-Q3 (115-120)	No	0	No	0	No	0	No	0	No	No	28	36.7	Negative	103	> 6 weeks (42 days)	2	Yes	Cured	Yes	No	No	No	No	No	No	No	No	No	Yes	1	Yes	1	No
9	Female	CHW	New	Yes	No	No	No	No	67.2	6	No	-2.68	> Q4	MAM (<-2 Zscore)	121	>Q3 (>120mm)	Yes	3	No	0	Yes	2	No	0	No	No	29	37.6	Negative	51	> 6 weeks (42 days)	1	Yes	Cured	Yes	No	No	No	No	No	No	No	No	No	No		No		Yes
12	Female	CHW	New	Yes	No	No	No	No	69	6.3	No	-2.69	> Q4	MAM (<-2 Zscore)	116	Q2-Q3 (115-120)	No	0	No	0	No	0	Yes	2	No	No	23	37.7	Positive	34	<= 6 weeks (42 days)	0	No	Cured	Yes	No	No	No	No	No	No	No	No	No	No		Yes	2	No
9	Female	CHW	New	Yes	No	No	No	No	66.5	5.6	No	-3.24	Q1 - Q2 (-3.24)	SAM (<-3 Zscore)	111	Q1-Q2 (110-115mm)	No	0	No	0	Yes	3	Yes	3	No	No	31	37.8	Positive	50	> 6 weeks (42 days)	0	No	Cured	Yes	No	No	No	No	No	No	No	No	No	Yes	1	Yes	1	No
8	Female	CHW	Readmission	No	Yes	No	No	No	63.5	5.7	No	-1.88	> Q4	Not acute (>-2 Zscore)	115	Q1-Q2 (110-115mm)	No	0	No	0	No	0	No	0	No	No	32	37.5		45	> 6 weeks (42 days)	0	No	Cured	Yes	No	No	No	No	No	No	No	No	No	No		Yes	2	No
8	Female	CHW	New	Yes	No	No	No	No	63.5	5.7	No	-1.88	> Q4	Not acute (>-2 Zscore)	113	Q1-Q2 (110-115mm)	No	0	No	0	No	0	No	0	No	No	33	37.6	Negative	8	<= 6 weeks (42 days)	0	No	Transferred to URENAS (OTP)	No	No	No	No	No	Yes	Yes	Yes	No	No	No		No		No
11	Male	CHW	Trasferred from URENI (Stabilization center / Hospital)	No	No	No	No	Yes	68.6	7.4	No	-1.12	> Q4	Not acute (>-2 Zscore)	115	Q1-Q2 (110-115mm)	No	0	No	0	No	0	No	0	No	No	27	36.5		12	<= 6 weeks (42 days)	0	No	Cured	Yes	No	No	No	No	No	No	No	No	No	No		No		No
11	Male	CHW	New	Yes	No	No	No	No	70.2	6.5	No	-3.34	Q1 - Q2 (-3.24)	SAM (<-3 Zscore)	111	Q1-Q2 (110-115mm)	No	0	No	0	No	0	No	0	No	No	27	36.8	Negative	21	<= 6 weeks (42 days)	0	No	Transferred to URENI (Hospital)	No	No	No	No	Yes	No	No	Yes	No	Yes	Yes	1	Yes	1	Yes
17	Male	CHW	New	Yes	No	No	No	No	78.3	7.6	No	-3.59	Q1 - Q2 (-3.24)	SAM (<-3 Zscore)	120	Q2-Q3 (115-120)	No	0	No	0	Yes	3	Yes	3	No	No	37	37.6	Positive	41	<= 6 weeks (42 days)	0	No	Cured	Yes	No	No	No	No	No	No	No	No	No	Yes	1	Yes	1	No
7	Female	CHW	Trasferred from URENI (Stabilization center / Hospital)	No	No	No	No	Yes	60.5	4.6	No	-3.06	Q2 - Q3 (-2.75)	SAM (<-3 Zscore)	99	< Q1 (110mm)	No	0	No	0	No	0	No	0	No	No	32	36.7		30	<= 6 weeks (42 days)	0	No	Cured	Yes	No	No	No	No	No	No	No	No	No	No		No		No
7	Female	CHW	New	Yes	No	No	No	No	61.3	4.1	No	-4.62	<Q1 (-3.69)	SAM (<-3 Zscore)	93	< Q1 (110mm)	No	0	Yes	3	Yes	4	Yes	2	No	No	32	38.9	Positive	0				Transferred to URENI (Hospital)	No	No	No	No	Yes	No	Yes	Yes	Yes	Yes	Yes	1	Yes	1	No
10	Female	CHW	New	Yes	No	No	No	No	69.1	6	No	-3.29	Q1 - Q2 (-3.24)	SAM (<-3 Zscore)	112	Q1-Q2 (110-115mm)	No	0	Yes	4	Yes	4	Yes	2	No	No	49	37.8	Positive	22	<= 6 weeks (42 days)	0	No	Transferred to URENAS (OTP)	No	No	No	No	No	Yes	No	Yes	No	No	Yes	1	Yes	1	No
19	Male	CHW	New	Yes	No	No	No	No	80.5	8.2	No	-3.15	Q2 - Q3 (-2.75)	SAM (<-3 Zscore)	117	Q2-Q3 (115-120)	Yes	2	No	0	Yes	3	Yes	3	No	No	39	37.8	Positive	29	<= 6 weeks (42 days)	0	No	Cured	Yes	No	No	No	No	No	No	No	No	No	Yes	1	Yes	1	Yes
11	Female	CHW	New	Yes	No	No	No	No	71.1	6.6	No	-2.77	Q2 - Q3 (-2.75)	MAM (<-2 Zscore)	114	Q1-Q2 (110-115mm)	No	0	No	0	No	0	Yes	4	No	No	45	37.8	Negative	39	<= 6 weeks (42 days)	0	No	Cured	Yes	No	No	No	No	No	No	No	No	No	No		Yes	1	No
27	Male	CHW	New	Yes	No	No	No	No	83.5	8.7	No	-3.33	Q1 - Q2 (-3.24)	SAM (<-3 Zscore)	113	Q1-Q2 (110-115mm)	No	0	No	0	Yes	2	Yes	3	No	No	47	37.8	Positive	23	<= 6 weeks (42 days)	0	No	Cured	Yes	No	No	No	No	No	No	No	No	No	Yes	1	Yes	1	No
7	Female	CHW	New	Yes	No	No	No	No	65	5.6	No	-2.69	> Q4	MAM (<-2 Zscore)	110	< Q1 (110mm)	No	0	No	0	Yes	4	Yes	3	No	No	52	37.7		49	> 6 weeks (42 days)	0	No	Cured	Yes	No	No	No	No	No	No	No	No	No	No		Yes	2	Yes
11	Female	CHW	New	Yes	No	No	No	No	70.5	6.5	No	-2.78	Q2 - Q3 (-2.75)	MAM (<-2 Zscore)	113	Q1-Q2 (110-115mm)	No	0	No	0	Yes	5	Yes	4	No	No	47	37.7		37	<= 6 weeks (42 days)	0	No	Cured	Yes	No	No	No	No	No	No	No	No	No	No		Yes	1	No
22	Female	CHW	New	Yes	No	No	No	No	81.2	8.1	No	-2.87	Q2 - Q3 (-2.75)	MAM (<-2 Zscore)	117	Q2-Q3 (115-120)	No	0	No	0	Yes	4	Yes	3	No	No	38	37.6	Positive	11	<= 6 weeks (42 days)	0	No	Cured	Yes	No	No	No	No	No	No	No	No	No	Yes	1	Yes	1	No
13	Male	CHW	New	Yes	No	No	No	No	72.2	6.9	No	-3.23	Q2 - Q3 (-2.75)	SAM (<-3 Zscore)	114	Q1-Q2 (110-115mm)	No	0	No	0	No	0	Yes	4	No	No	47	37.6	Negative	15	<= 6 weeks (42 days)	0	No	Cured	Yes	No	No	No	No	No	No	No	No	No	No		Yes	2	No
23	Female	CHW	Trasferred from URENI (Stabilization center / Hospital)	No	No	No	No	Yes	65	5.8	No	-2.27	> Q4	MAM (<-2 Zscore)	103	< Q1 (110mm)	No	0	No	0	No	0	No	0	No	No	39	36.8		21	<= 6 weeks (42 days)			Transferred to URENI (Hospital)	No	No	No	No	Yes	No	No	Yes	No	Yes	Yes	1	No		No
15	Female	CHW	New	Yes	No	No	No	No	71	6.6	No	-2.74	> Q4	MAM (<-2 Zscore)	119	Q2-Q3 (115-120)	No	0	No	0	No	0	No	0	No	No	32	36.7		43	> 6 weeks (42 days)	0	No	Cured	Yes	No	No	No	No	No	No	No	No	No	Yes	1	Yes	1	No
12	Female	CHW	New	Yes	No	No	No	No	71.5	6.8	No	-2.53	> Q4	MAM (<-2 Zscore)	119	Q2-Q3 (115-120)	No	0	No	0	No	0	No	0	No	No	37	36.8	Positive	36	<= 6 weeks (42 days)	0	No	Cured	Yes	No	No	No	No	No	No	No	No	No	Yes	1	No		No
9	Female	CHW	New	Yes	No	No	No	No	67.5	6	No	-2.78	Q2 - Q3 (-2.75)	MAM (<-2 Zscore)	118	Q2-Q3 (115-120)	No	0	No	0	No	0	Yes	3	No	No	38	36.6	Negative	43	> 6 weeks (42 days)	0	No	Cured	Yes	No	No	No	No	No	No	No	No	No	No		Yes	2	No
12	Female	CHW	New	Yes	No	No	No	No	68.3	6.3	No	-2.46	> Q4	MAM (<-2 Zscore)	112	Q1-Q2 (110-115mm)	No	0	No	0	No	0	No	0	No	No	33	36.7	Negative	32	<= 6 weeks (42 days)	0	No	Cured	Yes	No	No	No	No	No	No	No	No	No	No		No		No
24	Male	CHW	New	Yes	No	No	No	No	66.7	5.8	No	-3.78	<Q1 (-3.69)	SAM (<-3 Zscore)	115	Q1-Q2 (110-115mm)	No	0	No	0	No	0	No	0	No	No	31	37.1	Negative	61	> 6 weeks (42 days)	0	No	Cured	Yes	No	No	No	No	No	No	No	No	No	No		No		No
38	Female	CHW	New	Yes	No	No	No	No	80.5	8.1	No	-2.87	Q2 - Q3 (-2.75)	MAM (<-2 Zscore)	119	Q2-Q3 (115-120)	No	0	No	0	No	0	No	0	No	No	38	37.7	Positive	36	<= 6 weeks (42 days)	0	No	Cured	Yes	No	No	No	No	No	No	No	No	No	Yes	1	No		No
18	Male	CHW	New	Yes	No	No	No	No	72.4	6.9	No	-3.29	Q1 - Q2 (-3.24)	SAM (<-3 Zscore)	113	Q1-Q2 (110-115mm)	No	0	No	0	No	0	No	0	No	No	32	36.7	Negative	29	<= 6 weeks (42 days)	0	No	Cured	Yes	No	No	No	No	No	No	No	No	No	No		No		No
14	Female	CHW	New	Yes	No	No	No	No	69	6.5	No	-2.31	> Q4	MAM (<-2 Zscore)	110	< Q1 (110mm)	Yes	2	No	0	No	0	Yes	5	No	No	39	36.5	Negative	50	> 6 weeks (42 days)	1	Yes	Cured	Yes	No	No	No	No	No	No	No	No	No	No		Yes	1	Yes
9	Female	CHW	Readmission	No	Yes	No	No	No	71	6.7	No	-2.56	> Q4	MAM (<-2 Zscore)	121	>Q3 (>120mm)	No	0	No	0	No	0	No	0	No	No	40	35.9	Negative	21	<= 6 weeks (42 days)	0	No	Cured	Yes	No	No	No	No	No	No	No	No	No	No		Yes	1	No
9	Female	CHW	New	Yes	No	No	No	No	69.5	6.5	No	-2.47	> Q4	MAM (<-2 Zscore)	120	Q2-Q3 (115-120)	No	0	No	0	No	0	No	0	No	No	33	36.8	Positive	70	> 6 weeks (42 days)	2	Yes	Defaulted	No	Yes	No	No	No	No	No	No	No	No	Yes	1	No		Yes
8	Male	CHW	New	Yes	No	No	No	No	66.7	5.5	No	-4.15	<Q1 (-3.69)	SAM (<-3 Zscore)	111	Q1-Q2 (110-115mm)	No	0	No	0	No	0	No	0	No	No	32	36.9	Negative	78	> 6 weeks (42 days)	1	Yes	Cured	Yes	No	No	No	No	No	No	No	No	No	No		Yes	1	No
9	Male	CHW	New	Yes	No	No	No	No	71.1	6.6	No	-3.44	Q1 - Q2 (-3.24)	SAM (<-3 Zscore)	115	Q1-Q2 (110-115mm)	No	0	No	0	No	0	No	0	No	No	32	35.5	Positive	78	> 6 weeks (42 days)	2	Yes	Cured	Yes	No	No	No	No	No	No	No	No	No	Yes	1	No		Yes
16	Male	CHW	New	Yes	No	No	No	No	71	5.7	No	-5.06	<Q1 (-3.69)	SAM (<-3 Zscore)	111	Q1-Q2 (110-115mm)	No	0	No	0	Yes	1	No	0	No	No	46	36.6	Negative	40	<= 6 weeks (42 days)	0	No	Cured	Yes	No	No	No	No	No	No	No	No	No	No		No		No
24	Male	CHW	New	Yes	No	No	No	No	76	7.1	No	-4.04	<Q1 (-3.69)	SAM (<-3 Zscore)	115	Q1-Q2 (110-115mm)	No	0	No	0	Yes	2	Yes	1	No	No	41	36.5	Positive	14	<= 6 weeks (42 days)	1	Yes	Transferred to URENI (Hospital)	No	No	No	No	Yes	No	Yes	Yes	Yes	Yes	Yes	1	No		No
6	Female	CHW	New	Yes	No	No	No	No	62	4.5	No	-3.96	<Q1 (-3.69)	SAM (<-3 Zscore)	110	< Q1 (110mm)	No	0	No	0	Yes	1	Yes	3	No	No	39	35.5	Negative	54	> 6 weeks (42 days)	3	Yes	Cured	Yes	No	No	No	No	No	No	No	No	No	No		Yes	1	Yes
7	Male	CHW	New	Yes	No	No	No	No	64.5	5.1	No	-4.2	<Q1 (-3.69)	SAM (<-3 Zscore)	94	< Q1 (110mm)	Yes	1	No	0	No	0	Yes	1	No	No	41	37.8	Negative	45	> 6 weeks (42 days)	2	Yes	Cured	Yes	No	No	No	No	No	No	No	No	No	Yes	1	No		No
13	Male	CHW	New	Yes	No	No	No	No	70.4	6.6	No	-3.22	Q2 - Q3 (-2.75)	SAM (<-3 Zscore)	118	Q2-Q3 (115-120)	Yes	1	No	0	No	0	No	0	No	No	41	36	Negative	44	> 6 weeks (42 days)	1	Yes	Cured	Yes	No	No	No	No	No	No	No	No	No	No		No		Yes
10	Female	CHW	New	Yes	No	No	No	No	65.6	5.4	No	-3.34	Q1 - Q2 (-3.24)	SAM (<-3 Zscore)	106	< Q1 (110mm)	No	0	No	0	No	0	Yes	2	No	No	50	38.6	Positive	51	> 6 weeks (42 days)	2	Yes	Cured	Yes	No	No	No	No	No	No	No	No	No	Yes	1	Yes	1	Yes
12	Female	CHW	New	Yes	No	No	No	No	73	7	No	-2.6	> Q4	MAM (<-2 Zscore)	115	Q1-Q2 (110-115mm)	No	0	No	0	No	0	No	0	No	No	44	35.6	Negative	37	<= 6 weeks (42 days)	0	No	Cured	Yes	No	No	No	No	No	No	No	No	No	No		No		Yes
36	Male	CHW	New	Yes	No	No	No	No	82	8.2	No	-3.66	Q1 - Q2 (-3.24)	SAM (<-3 Zscore)	112	Q1-Q2 (110-115mm)	No	0	No	0	No	0	No	0	No	No	41	36.6	Negative	21	<= 6 weeks (42 days)	0	No	Cured	Yes	No	No	No	No	No	No	No	No	No	No		No		No
18	Female	CHW	New	Yes	No	No	No	No	75	6.8	No	-3.45	Q1 - Q2 (-3.24)	SAM (<-3 Zscore)	105	< Q1 (110mm)	No	0	No	0	No	0	No	0	No	No	38	37.8	Positive	68	> 6 weeks (42 days)	0	No	Cured	Yes	No	No	No	No	No	No	No	No	No	Yes	1	Yes	1	Yes
8	Female	CHW	New	Yes	No	No	No	No	64	5.4	No	-2.73	> Q4	MAM (<-2 Zscore)	115	Q1-Q2 (110-115mm)	No	0	No	0	No	0	Yes	2	No	No	40	35.5	Negative	0				Transferred to URENI (Hospital)	No	No	No	No	Yes	No	Yes	Yes	Yes	Yes	Yes	1	Yes	1	No
12	Female	CHW	Relapse	No	No	Yes	No	No	72.4	7.7	No	-1.31	> Q4	Not acute (>-2 Zscore)	114	Q1-Q2 (110-115mm)	Yes	2	No	0	No	0	No	0	No	No	40	36.5	Negative	15	<= 6 weeks (42 days)	1	Yes	Defaulted	No	Yes	No	No	No	No	No	No	No	No	No		No		Yes
12	Female	CHW	New	Yes	No	No	No	No	69.5	6.5	No	-2.47	> Q4	MAM (<-2 Zscore)	120	Q2-Q3 (115-120)	No	0	No	0	No	0	Yes	4	No	No	40	38.2	Negative	62	> 6 weeks (42 days)	0	No	Cured	Yes	No	No	No	No	No	No	No	No	No	No		Yes	1	No
12	Male	CHW	New	Yes	No	No	No	No	69.5	6.5	No	-3.11	Q2 - Q3 (-2.75)	SAM (<-3 Zscore)	120	Q2-Q3 (115-120)	No	0	No	0	No	0	Yes	5	No	No	45	38.5	Negative	36	<= 6 weeks (42 days)	0	No	Cured	Yes	No	No	No	No	No	No	No	No	No	No		Yes	1	No
11	Female	CHW	New	Yes	No	No	No	No	70.5	6.5	No	-2.78	Q2 - Q3 (-2.75)	MAM (<-2 Zscore)	123	>Q3 (>120mm)	No	0	No	0	No	0	No	0	No	No	40	36.6	Negative	50	> 6 weeks (42 days)	0	No	Cured	Yes	No	No	No	No	No	No	No	No	No	No		No		Yes
7	Male	CHW	New	Yes	No	No	No	No	61	4.5	No	-4.09	<Q1 (-3.69)	SAM (<-3 Zscore)	110	< Q1 (110mm)	No	0	No	0	No	0	Yes	4	No	No	53	37.2	Negative	28	<= 6 weeks (42 days)	0	No	Death	No	No	No	Yes	No	No	No	No	No	No	No		Yes	1	Yes
24	Male	CHW	New	Yes	No	No	No	No	80.5	7.2	No	-4.79	<Q1 (-3.69)	SAM (<-3 Zscore)	119	Q2-Q3 (115-120)	No	0	No	0	No	0	No	0	No	No	39	35.5	Negative	42	<= 6 weeks (42 days)	0	No	Cured	Yes	No	No	No	No	No	No	No	No	No	No		No		No
8	Male	CHW	New	Yes	No	No	No	No	66	5.7	No	-3.47	Q1 - Q2 (-3.24)	SAM (<-3 Zscore)	110	< Q1 (110mm)	No	0	No	0	No	0	No	0	No	No	40	36.9	Negative	63	> 6 weeks (42 days)	1	Yes	Cured	Yes	No	No	No	No	No	No	No	No	No	No		No		Yes
24	Male	CHW	New	Yes	No	No	No	No	73.4	7.1	No	-3.41	Q1 - Q2 (-3.24)	SAM (<-3 Zscore)	118	Q2-Q3 (115-120)	Yes	2	Yes	2	No	0	No	0	No	No	39	37.1	Negative	54	> 6 weeks (42 days)	0	No	Cured	Yes	No	No	No	No	No	No	No	No	No	No		No		Yes
12	Female	CHW	New	Yes	No	No	No	No	80.5	8	No	-2.84	Q2 - Q3 (-2.75)	MAM (<-2 Zscore)	111	Q1-Q2 (110-115mm)	No	0	No	0	No	0	No	0	No	No	39	37.4	Negative	67	> 6 weeks (42 days)	1	Yes	Cured	Yes	No	No	No	No	No	No	No	No	No	No		No		No
24	Male	CHW	New	Yes	No	No	No	No	81.2	8.3	No	-3.32	Q1 - Q2 (-3.24)	SAM (<-3 Zscore)	120	Q2-Q3 (115-120)	Yes	2	No	0	No	0	No	0	No	No	39	36.4	Negative	22	<= 6 weeks (42 days)	0	No	Transferred to URENI (Hospital)	No	No	No	No	Yes	No	No	Yes	No	Yes	No		No		Yes
16	Male	CHW	New	Yes	No	No	No	No	78.6	7.9	No	-3.19	Q2 - Q3 (-2.75)	SAM (<-3 Zscore)	124	>Q3 (>120mm)	No	0	Yes	2	Yes	2	No	0	No	No	40	37.5	Negative	41	<= 6 weeks (42 days)	1	Yes	Transferred to URENI (Hospital)	No	No	No	No	Yes	No	No	Yes	No	Yes	No		No		Yes
10	Female	CHW	Relapse	No	No	Yes	No	No	68.5	6.6	No	-1.98	> Q4	Not acute (>-2 Zscore)	111	Q1-Q2 (110-115mm)	No	0	No	0	No	0	No	0	No	No	40	36.7	Negative	35	<= 6 weeks (42 days)	0	No	Cured	Yes	No	No	No	No	No	No	No	No	No	No		No		No
10	Female	CHW	New	Yes	No	No	No	No	65	5	No	-3.96	<Q1 (-3.69)	SAM (<-3 Zscore)	105	< Q1 (110mm)	Yes	3	No	0	No	0	No	0	No	No	44	37	Negative	62	> 6 weeks (42 days)	1	Yes	Cured	Yes	No	No	No	No	No	No	No	No	No	No		No		Yes
24	Male	CHW	New	Yes	No	No	No	No	79.5	8	No	-3.39	Q1 - Q2 (-3.24)	SAM (<-3 Zscore)	119	Q2-Q3 (115-120)	No	0	No	0	Yes	2	No	0	No	No	39	36.8	Positive	7	<= 6 weeks (42 days)	1	Yes	Defaulted	No	Yes	No	No	No	No	No	No	No	No	Yes	1	No		Yes
24	Female	CHW	New	Yes	No	No	No	No	76.1	7.6	No	-2.57	> Q4	MAM (<-2 Zscore)	120	Q2-Q3 (115-120)	Yes	3	No	0	No	0	No	0	No	No	38	37.7	Negative	35	<= 6 weeks (42 days)	0	No	Cured	Yes	No	No	No	No	No	No	No	No	No	No		No		Yes
13	Male	CHW	New	Yes	No	No	No	No	69.4	6.5	No	-3.08	Q2 - Q3 (-2.75)	SAM (<-3 Zscore)	117	Q2-Q3 (115-120)	No	0	Yes	2	Yes	2	No	0	No	No	48	39.6	Positive	28	<= 6 weeks (42 days)	0	No	Cured	Yes	No	No	No	No	No	No	No	No	No	Yes	1	No		No
16	Male	CHW	New	Yes	No	No	No	No	73.8	7	No	-3.5	Q1 - Q2 (-3.24)	SAM (<-3 Zscore)	113	Q1-Q2 (110-115mm)	Yes	3	No	0	Yes	2	No	0	No	No	49	38.5	Positive	35	<= 6 weeks (42 days)	0	No	Cured	Yes	No	No	No	No	No	No	No	No	No	Yes	1	No		Yes
17	Female	CHW	New	Yes	No	No	No	No	71.4	6.3	No	-3.4	Q1 - Q2 (-3.24)	SAM (<-3 Zscore)	116	Q2-Q3 (115-120)	No	0	Yes	2	Yes	2	No	0	No	No	40	38.5	Positive	42	<= 6 weeks (42 days)	0	No	Cured	Yes	No	No	No	No	No	No	No	No	No	Yes	1	Yes	1	No
24	Female	CHW	New	Yes	No	No	No	No	79.1	8	No	-2.66	> Q4	MAM (<-2 Zscore)	120	Q2-Q3 (115-120)	No	0	Yes	1	No	0	No	0	No	No	39	36	Negative	40	<= 6 weeks (42 days)	0	No	Cured	Yes	No	No	No	No	No	No	No	No	No	No		Yes	1	No
11	Male	CHW	New	Yes	No	No	No	No	69.4	5.9	No	-4.23	<Q1 (-3.69)	SAM (<-3 Zscore)	113	Q1-Q2 (110-115mm)	No	0	No	0	Yes	2	No	0	No	No	45	38.2	Positive	28	<= 6 weeks (42 days)	0	No	Cured	Yes	No	No	No	No	No	No	No	No	No	Yes	1	No		No
8	Male	CHW	New	Yes	No	No	No	No	68.5	6.4	No	-2.96	Q2 - Q3 (-2.75)	MAM (<-2 Zscore)	110	< Q1 (110mm)	No	0	No	0	No	0	No	0	No	No	46	36.5	Negative	37	<= 6 weeks (42 days)	0	No	Cured	Yes	No	No	No	No	No	No	No	No	No	No	0	No	0	No
8	Male	Health Facility	New	Yes	No	No	No	No	68.5	6.1	No	-3.55	Q1 - Q2 (-3.24)	SAM (<-3 Zscore)	110	< Q1 (110mm)	No	0	No	0	Yes	5	No	0	No	No		37.6		21	<= 6 weeks (42 days)	2	Yes	Defaulted	No	Yes	No	No	No	No	No	No	No	No	No		No		No
6	Male	Health Facility	New	Yes	No	No	No	No	65	5.4	No	-3.73	<Q1 (-3.69)	SAM (<-3 Zscore)	114	Q1-Q2 (110-115mm)	No	0	No	0	Yes	2	Yes	5	No	No		35.6	Negative	47	> 6 weeks (42 days)	0	No	Cured	Yes	No	No	No	No	No	No	No	No	No	No		Yes	1	No
20	Male	Health Facility	New	Yes	No	No	No	No	76	7.5	No	-3.23	Q2 - Q3 (-2.75)	SAM (<-3 Zscore)	120	Q2-Q3 (115-120)	Yes	3	No	0	No	0	No	0	No	No		36.6	Negative	45	> 6 weeks (42 days)	1	Yes	Cured	Yes	No	No	No	No	No	No	No	No	No	No		No		Yes
9	Female	Health Facility	New	Yes	No	No	No	No	68.5	5.7	No	-3.68	Q1 - Q2 (-3.24)	SAM (<-3 Zscore)	120	Q2-Q3 (115-120)	No	0	No	0	No	0	No	0	No	No		37.2	Negative	28	<= 6 weeks (42 days)	0	No	Cured	Yes	No	No	No	No	No	No	No	No	No	No		Yes	1	No
12	Male	Health Facility	New	Yes	No	No	No	No	71.6	6.6	No	-3.59	Q1 - Q2 (-3.24)	SAM (<-3 Zscore)	117	Q2-Q3 (115-120)	No	0	No	0	Yes	7	Yes	3	No	No		36.5	Negative	35	<= 6 weeks (42 days)	0	No	Cured	Yes	No	No	No	No	No	No	No	No	No	No		Yes	1	No
10	Female	Health Facility	New	Yes	No	No	No	No	68.8	6.2	No	-2.82	Q2 - Q3 (-2.75)	MAM (<-2 Zscore)	120	Q2-Q3 (115-120)	No	0	No	0	No	0	No	0	No	No		36.5	Negative	42	<= 6 weeks (42 days)	1	Yes	Cured	Yes	No	No	No	No	No	No	No	No	No	No		No		No
12	Female	Health Facility	New	Yes	No	No	No	No	71.5	6.6	No	-2.89	Q2 - Q3 (-2.75)	MAM (<-2 Zscore)	115	Q1-Q2 (110-115mm)	Yes	2	No	0	Yes	2	Yes	2	No	No		38.5	Positive	42	<= 6 weeks (42 days)	2	Yes	Defaulted	No	Yes	No	No	No	No	No	No	No	No	No		No		No
9	Female	Health Facility	New	Yes	No	No	No	No	62	5.7	No	-1.25	> Q4	Not acute (>-2 Zscore)	114	Q1-Q2 (110-115mm)	No	0	No	0	No	0	Yes	3	No	No		36.3	Negative	35	<= 6 weeks (42 days)	1	Yes	Cured	Yes	No	No	No	No	No	No	No	No	No	No		Yes	1	No
13	Male	Health Facility	Trasferred from URENI (Stabilization center / Hospital)	No	No	No	No	Yes	69	7.4	Yes				124	>Q3 (>120mm)	No	0	No	0	No	0	No	0	No	Yes	40	37.6		36	<= 6 weeks (42 days)	0	No	Cured	Yes	No	No	No	No	No	No	No	No	No	No		No		No
13	Male	Health Facility	New	Yes	No	No	No	No	68.5	8	Yes				143	>Q3 (>120mm)	No	0	No	0	No	0	No	0	No	Yes		37		0				Transferred to URENI (Hospital)	No	No	No	No	Yes	No	Yes	Yes	Yes	Yes	No		No		No
14	Male	Health Facility	New	Yes	No	No	No	No	71	6.8	No	-3.04	Q2 - Q3 (-2.75)	SAM (<-3 Zscore)	112	Q1-Q2 (110-115mm)	Yes	5	Yes	4	Yes	7	Yes	7	No	No	34	37	Negative	27	<= 6 weeks (42 days)	3	Yes	Defaulted	No	Yes	No	No	No	No	No	No	No	No	No		Yes	1	Yes
9	Male	Health Facility	New	Yes	No	No	No	No	66.5	5.9	No	-3.24	Q1 - Q2 (-3.24)	SAM (<-3 Zscore)	115	Q1-Q2 (110-115mm)	No	0	Yes	4	Yes	4	No	0	No	No		39.8	Negative	51	> 6 weeks (42 days)	0	No	Cured	Yes	No	No	No	No	No	No	No	No	No	No		No		No
12	Female	Health Facility	Relapse	No	No	Yes	No	No	74.6	7	No	-3.03	Q2 - Q3 (-2.75)	SAM (<-3 Zscore)	115	Q1-Q2 (110-115mm)	No	0	No	0	Yes	1	Yes	1	No	No	48	37.1	Negative	54	> 6 weeks (42 days)	0	No	Cured	Yes	No	No	No	No	No	No	No	No	No	Yes	1	Yes	2	No
12	Female	Health Facility	New	Yes	No	No	No	No	71.4	6.6	No	-2.86	Q2 - Q3 (-2.75)	MAM (<-2 Zscore)	114	Q1-Q2 (110-115mm)	No	0	No	0	Yes	7	No	0	No	No		37.4	Negative	43	> 6 weeks (42 days)	1	Yes	Cured	Yes	No	No	No	No	No	No	No	No	No	No		No		No
17	Male	Health Facility	New	Yes	No	No	No	No	71	6.4	No	-3.78	<Q1 (-3.69)	SAM (<-3 Zscore)	115	Q1-Q2 (110-115mm)	No	0	No	0	No	0	No	0	No	No		36.4	Negative	21	<= 6 weeks (42 days)	0	No	Cured	Yes	No	No	No	No	No	No	No	No	No	No		Yes	1	No
14	Female	Health Facility	New	Yes	No	No	No	No	73.5	6.7	No	-3.25	Q1 - Q2 (-3.24)	SAM (<-3 Zscore)	120	Q2-Q3 (115-120)	No	0	No	0	Yes	4	Yes	4	No	No		37.7		35	<= 6 weeks (42 days)	0	No	Cured	Yes	No	No	No	No	No	No	No	No	No	No		Yes	1	No
8	Male	Health Facility	New	Yes	No	No	No	No	67	5.8	No	-3.64	Q1 - Q2 (-3.24)	SAM (<-3 Zscore)	110	< Q1 (110mm)	Yes	3	No	0	No	0	No	0	No	No		35.9	Negative	35	<= 6 weeks (42 days)	3	Yes	Defaulted	No	Yes	No	No	No	No	No	No	No	No	No		No		Yes
12	Female	Health Facility	New	Yes	No	No	No	No	72.5	6.9	No	-2.64	> Q4	MAM (<-2 Zscore)	124	>Q3 (>120mm)	No	0	No	0	Yes	4	No	0	Yes	No		36.4	Negative	43	> 6 weeks (42 days)	1	Yes	Cured	Yes	No	No	No	No	No	No	No	No	No	No		No		No
16	Female	Health Facility	New	Yes	No	No	No	No	74.3	7.1	No	-2.78	Q2 - Q3 (-2.75)	MAM (<-2 Zscore)	120	Q2-Q3 (115-120)	No	0	No	0	No	0	No	0	No	No		36.6	Negative	21	<= 6 weeks (42 days)	0	No	Cured	Yes	No	No	No	No	No	No	No	No	No	No		No		No
14	Male	Health Facility	New	Yes	No	No	No	No	74	6.8	No	-3.9	<Q1 (-3.69)	SAM (<-3 Zscore)	115	Q1-Q2 (110-115mm)	Yes	2	No	0	Yes	2	No	0	No	No		37	Negative	21	<= 6 weeks (42 days)	2	Yes	Defaulted	No	Yes	No	No	No	No	No	No	No	No	No		No		No
13	Male	Health Facility	New	Yes	No	No	No	No	70.4	6.6	No	-3.22	Q2 - Q3 (-2.75)	SAM (<-3 Zscore)	120	Q2-Q3 (115-120)	Yes	3	Yes	3	Yes	3	Yes	3	No	No	38	37.1	Negative	31	<= 6 weeks (42 days)	2	Yes	Defaulted	No	Yes	No	No	No	No	No	No	No	No	No		No		No
12	Female	Health Facility	New	Yes	No	No	No	No	64.2	5.6	No	-2.38	> Q4	MAM (<-2 Zscore)	108	< Q1 (110mm)	No	0	Yes	3	Yes	4	No	0	No	No	48	36.4	Negative	35	<= 6 weeks (42 days)	0	No	Cured	Yes	No	No	No	No	No	No	No	No	No	No		No		No
25	Female	Health Facility	Trasferred from URENI (Stabilization center / Hospital)	No	No	No	No	Yes	73	6.7	No	-3.3	Q1 - Q2 (-3.24)	SAM (<-3 Zscore)	115	Q1-Q2 (110-115mm)	No	0	No	0	No	0	No	0	No	No	46	37.5	Negative	34	<= 6 weeks (42 days)	0	No	Cured	Yes	No	No	No	No	No	No	No	No	No	No		No		No
25	Female	Health Facility	New	Yes	No	No	No	No	73.2	7	Yes				110	< Q1 (110mm)	No	0	No	0	Yes	3	No	0	No	Yes	46	37.4		0				Transferred to URENI (Hospital)	No	No	No	No	Yes	No	Yes	Yes	Yes	Yes	No		No		No
19	Male	Health Facility	New	Yes	No	No	No	No	77	7.2	No	-3.94	<Q1 (-3.69)	SAM (<-3 Zscore)	115	Q1-Q2 (110-115mm)	No	0	No	0	No	0	Yes	4	No	No	43	36.6	Positive	42	<= 6 weeks (42 days)	1	Yes	Cured	Yes	No	No	No	No	No	No	No	No	No	Yes	1	Yes	2	No
7	Female	Health Facility	New	Yes	No	No	No	No	67	5.8	No	-3.01	Q2 - Q3 (-2.75)	SAM (<-3 Zscore)	120	Q2-Q3 (115-120)	Yes	2	No	0	Yes	2	Yes	3	No	No		37.7	Negative	42	<= 6 weeks (42 days)	2	Yes	Cured	Yes	No	No	No	No	No	No	No	No	No	No		Yes	1	Yes
22	Female	Health Facility	New	Yes	No	No	No	No	75.2	7.4	No	-2.5	> Q4	MAM (<-2 Zscore)	120	Q2-Q3 (115-120)	No	0	No	0	No	0	No	0	Yes	No	47	35.8	Negative	14	<= 6 weeks (42 days)	2	Yes	Defaulted	No	Yes	No	No	No	No	No	No	No	No	No		No		No
24	Male	Health Facility	New	Yes	No	No	No	No	75.7	7	No	-4.13	<Q1 (-3.69)	SAM (<-3 Zscore)	113	Q1-Q2 (110-115mm)	No	0	No	0	Yes	3	No	0	No	No	47	38.3	Positive	21	<= 6 weeks (42 days)	0	No	Cured	Yes	No	No	No	No	No	No	No	No	No	Yes	1	No		Yes
7	Female	Health Facility	New	Yes	No	No	No	No	65.5	5.5	No	-3.1	Q2 - Q3 (-2.75)	SAM (<-3 Zscore)	110	< Q1 (110mm)	No	0	No	0	No	0	No	0	No	No	50	36.6		20	<= 6 weeks (42 days)	2	Yes	Defaulted	No	Yes	No	No	No	No	No	No	No	No	No		No		No
18	Female	Health Facility	New	Yes	No	No	No	No	73	7.1	No	-2.43	> Q4	MAM (<-2 Zscore)	120	Q2-Q3 (115-120)	Yes	2	Yes	2	Yes	5	No	0	No	No	68	39.9	Positive	21	<= 6 weeks (42 days)	0	No	Cured	Yes	No	No	No	No	No	No	No	No	No	Yes	1	No		Yes
9	Male	Health Facility	New	Yes	No	No	No	No	69.4	6.1	No	-3.85	<Q1 (-3.69)	SAM (<-3 Zscore)	115	Q1-Q2 (110-115mm)	Yes	2	Yes	2	Yes	2	Yes	2	No	No	40	38.4	Negative	56	> 6 weeks (42 days)	1	Yes	Cured	Yes	No	No	No	No	No	No	No	No	No	No		Yes	2	Yes
21	Female	Health Facility	New	Yes	No	No	No	No	80	7.2	No	-3.92	<Q1 (-3.69)	SAM (<-3 Zscore)	114	Q1-Q2 (110-115mm)	Yes	2	Yes	2	Yes	3	Yes	3	No	No	38	37	Positive	26	<= 6 weeks (42 days)	1	Yes	Cured	Yes	No	No	No	No	No	No	No	No	No	Yes	1	Yes	1	Yes
18	Male	Health Facility	New	Yes	No	No	No	No	71.5	6.6	No	-3.56	Q1 - Q2 (-3.24)	SAM (<-3 Zscore)	120	Q2-Q3 (115-120)	No	0	No	0	Yes	5	Yes	5	No	No	40	37.4	Positive	42	<= 6 weeks (42 days)	1	Yes	Cured	Yes	No	No	No	No	No	No	No	No	No	Yes	1	Yes	2	No
20	Female	Health Facility	New	Yes	No	No	No	No	75.1	7	No	-3.15	Q2 - Q3 (-2.75)	SAM (<-3 Zscore)	115	Q1-Q2 (110-115mm)	No	0	No	0	Yes	3	No	0	No	Yes	36	37.3	Positive	33	<= 6 weeks (42 days)	0	No	Cured	Yes	No	No	No	No	No	No	No	No	No	Yes	1	Yes	1	No
18	Male	Health Facility	New	Yes	No	No	No	No	69	6.5	No	-2.94	Q2 - Q3 (-2.75)	MAM (<-2 Zscore)	113	Q1-Q2 (110-115mm)	Yes	3	Yes	3	Yes	3	Yes	3	No	No	38	38.5	Positive	49	> 6 weeks (42 days)	1	Yes	Cured	Yes	No	No	No	No	No	No	No	No	No	Yes	2	Yes	1	No
18	Male	Health Facility	New	Yes	No	No	No	No	73.8	6.9	No	-3.67	Q1 - Q2 (-3.24)	SAM (<-3 Zscore)	118	Q2-Q3 (115-120)	No	0	Yes	1	Yes	3	Yes	2	No	No	40	37.5	Positive	35	<= 6 weeks (42 days)	0	No	Cured	Yes	No	No	No	No	No	No	No	No	No	Yes	1	Yes	1	No
13	Female	Health Facility	New	Yes	No	No	No	No	68	6.1	No	-2.75	Q2 - Q3 (-2.75)	MAM (<-2 Zscore)	115	Q1-Q2 (110-115mm)	No	0	No	0	No	0	No	0	No	No	48	37.2	Positive	35	<= 6 weeks (42 days)	0	No	Cured	Yes	No	No	No	No	No	No	No	No	No	Yes	1	No		No
9	Male	Health Facility	New	Yes	No	No	No	No	60	4.8	No	-2.76	Q2 - Q3 (-2.75)	MAM (<-2 Zscore)	110	< Q1 (110mm)	No	0	No	0	No	0	Yes	3	Yes	No	48	36.7	Positive	38	<= 6 weeks (42 days)	3	Yes	Defaulted	No	Yes	No	No	No	No	No	No	No	No	Yes	1	Yes	2	No
20	Female	Health Facility	New	Yes	No	No	No	No	78.5	6.7	No	-4.36	<Q1 (-3.69)	SAM (<-3 Zscore)	115	Q1-Q2 (110-115mm)	No	0	No	0	Yes	3	Yes	4	No	No	45	36	Positive	49	> 6 weeks (42 days)	0	No	Cured	Yes	No	No	No	No	No	No	No	No	No	Yes	1	Yes	1	No
6	Female	Health Facility	New	Yes	No	No	No	No	68.5	6	No	-3.11	Q2 - Q3 (-2.75)	SAM (<-3 Zscore)	115	Q1-Q2 (110-115mm)	No	0	No	0	No	0	No	0	No	No	46	36	Negative	29	<= 6 weeks (42 days)	0	No	Cured	Yes	No	No	No	No	No	No	No	No	No	No		No		No
23	Female	Health Facility	New	Yes	No	No	No	No	81.5	7.7	No	-3.53	Q1 - Q2 (-3.24)	SAM (<-3 Zscore)	120	Q2-Q3 (115-120)	No	0	No	0	Yes	5	No	0	No	No	40	36	Positive	42	<= 6 weeks (42 days)	0	No	Cured	Yes	No	No	No	No	No	No	No	No	No	Yes	1	Yes	1	Yes
10	Female	Health Facility	New	Yes	No	No	No	No	65	5.1	No	-3.75	<Q1 (-3.69)	SAM (<-3 Zscore)	113	Q1-Q2 (110-115mm)	No	0	Yes	2	Yes	2	Yes	3	No	No	40	37	Negative	49	> 6 weeks (42 days)	1	Yes	Cured	Yes	No	No	No	No	No	No	No	No	No	Yes	1	No		No
24	Female	Health Facility	Transferred from URENAS (OTP)	No	No	No	Yes	No	75.5	7.3	No	-2.91	Q2 - Q3 (-2.75)	MAM (<-2 Zscore)	115	Q1-Q2 (110-115mm)	No	0	No	0	No	0	No	0	No	No		35	Negative	28	<= 6 weeks (42 days)	0	No	Cured	Yes	No	No	No	No	No	No	No	No	No	No		No		No
6	Female	Health Facility	Trasferred from URENI (Stabilization center / Hospital)	No	No	No	No	Yes	61.5	4	No	-4.94	<Q1 (-3.69)	SAM (<-3 Zscore)	95	< Q1 (110mm)	No	0	No	0	No	0	No	0	No	No		34		0		2	Yes	Defaulted	No	Yes	No	No	No	No	No	No	No	No	No		No		No
18	Female	CHW	Trasferred from URENI (Stabilization center / Hospital)	No	No	No	No	Yes	70.3	7	No	-1.83	> Q4	Not acute (>-2 Zscore)	114	Q1-Q2 (110-115mm)	No	0	No	0	No	0	No	0	No	No	37	36.8	Negative	80	> 6 weeks (42 days)	0	No	Cured	Yes	No	No	No	No	No	No	No	No	No	No		No		Yes
18	Female	CHW	Relapse	No	No	Yes	No	No	75	6.8	No	-3.45	Q1 - Q2 (-3.24)	SAM (<-3 Zscore)	111	Q1-Q2 (110-115mm)	No	0	No	0	Yes	5	No	0	No	No	34	38.8	Positive	39	<= 6 weeks (42 days)	0	No	Cured	Yes	No	No	No	No	No	No	No	No	No	Yes	1	No		No
15	Female	Health Facility	Transferred from URENAS (OTP)	No	No	No	Yes	No	69	6.9	No	-1.61	> Q4	Not acute (>-2 Zscore)	125	>Q3 (>120mm)	No	0	No	0	No	0	No	0	No	No	35	35.7		63	> 6 weeks (42 days)	1	Yes	Cured	Yes	No	No	No	No	No	No	No	No	No	No		Yes	1	Yes
15	Female	Health Facility	Transferred from URENAS (OTP)	No	No	No	Yes	No	69	6.4	No	-2.5	> Q4	MAM (<-2 Zscore)	123	>Q3 (>120mm)	No	0	No	0	No	0	No	0	No	No	37	36.5		14	<= 6 weeks (42 days)	0	No	Transferred to URENAS (OTP)	No	No	No	No	No	Yes	Yes	Yes	No	No	No		No		No
12	Female	CHW	Transferred from URENAS (OTP)	No	No	No	Yes	No	72	7.5	No	-1.51	> Q4	Not acute (>-2 Zscore)	129	>Q3 (>120mm)	No	0	No	0	No	0	No	0	No	No	35	36.1	Negative	35	<= 6 weeks (42 days)	1	Yes	Cured	Yes	No	No	No	No	No	No	No	No	No	No		No		No
14	Female	Health Facility	New	Yes	No	No	No	No	70.2	6.3	No	-3.06	Q2 - Q3 (-2.75)	SAM (<-3 Zscore)	111	Q1-Q2 (110-115mm)	Yes	4	No	0	Yes	3	No	0	No	No	37	37.6		56	> 6 weeks (42 days)	3	Yes	Defaulted	No	Yes	No	No	No	No	No	No	No	No	No		No		Yes
6	Female	Health Facility	New	Yes	No	No	No	No	65.7	5.7	No	-2.75	Q2 - Q3 (-2.75)	MAM (<-2 Zscore)	105	< Q1 (110mm)	No	0	No	0	No	0	No	0	No	No	40	36.6		77	> 6 weeks (42 days)	3	Yes	Defaulted	No	Yes	No	No	No	No	No	No	No	No	No		No		Yes
8	Female	Health Facility	Relapse	No	No	Yes	No	No	72	6.7	No	-2.85	Q2 - Q3 (-2.75)	MAM (<-2 Zscore)	113	Q1-Q2 (110-115mm)	No	0	No	0	No	0	No	0	No	No	46	36.9	Positive	49	> 6 weeks (42 days)	0	No	Cured	Yes	No	No	No	No	No	No	No	No	No	Yes	1	No		No
8	Female	Health Facility	New	Yes	No	No	No	No	64	6	No	-1.49	> Q4	Not acute (>-2 Zscore)	113	Q1-Q2 (110-115mm)	No	0	No	0	No	0	No	0	No	No	37	36.6		14	<= 6 weeks (42 days)	0	No	Cured	Yes	No	No	No	No	No	No	No	No	No	No		No		No
10	Male	Health Facility	New	Yes	No	No	No	No	69.2	6.1	No	-3.78	<Q1 (-3.69)	SAM (<-3 Zscore)	118	Q2-Q3 (115-120)	No	0	No	0	No	0	No	0	No	No	38	36.6		43	> 6 weeks (42 days)	1	Yes	Cured	Yes	No	No	No	No	No	No	No	No	No	No		No		No
12	Male	Health Facility	New	Yes	No	No	No	No	75.6	7.4	No	-3.3	Q1 - Q2 (-3.24)	SAM (<-3 Zscore)	120	Q2-Q3 (115-120)	No	0	No	0	Yes	4	Yes	3	No	No	46	37.1	Negative	42	<= 6 weeks (42 days)	2	Yes	Cured	Yes	No	No	No	No	No	No	No	No	No	No		Yes	1	No
24	Female	Health Facility	New	Yes	No	No	No	No	98.3	8.6	No	-5.83	<Q1 (-3.69)	SAM (<-3 Zscore)	123	>Q3 (>120mm)	No	0	No	0	No	0	No	0	No	No	34	36.1	Negative	79	> 6 weeks (42 days)	3	Yes	Cured	Yes	No	No	No	No	No	No	No	No	No	No		No		Yes
18	Female	Health Facility	Readmission	No	Yes	No	No	No	73.5	7.1	No	-2.57	> Q4	MAM (<-2 Zscore)	123	>Q3 (>120mm)	No	0	No	0	No	0	No	0	No	No	33	36.6		30	<= 6 weeks (42 days)	1	Yes	Cured	Yes	No	No	No	No	No	No	No	No	No	No		No		No
18	Female	Health Facility	New	Yes	No	No	No	No	72.3	6.5	No	-3.29	Q1 - Q2 (-3.24)	SAM (<-3 Zscore)	120	Q2-Q3 (115-120)	Yes	4	No	0	No	0	Yes	4	No	No	36	36.4		21	<= 6 weeks (42 days)	2	Yes	Defaulted	No	Yes	No	No	No	No	No	No	No	No	No		Yes	1	Yes
7	Female	Health Facility	Relapse	No	No	Yes	No	No	67.5	5.4	No	-3.96	<Q1 (-3.69)	SAM (<-3 Zscore)	112	Q1-Q2 (110-115mm)	No	0	No	0	No	0	No	0	No	No	32	36.4		53	> 6 weeks (42 days)	0	No	Cured	Yes	No	No	No	No	No	No	No	No	No	No		No		Yes
7	Female	Health Facility	New	Yes	No	No	No	No	64	5.4	No	-2.73	> Q4	MAM (<-2 Zscore)	126	>Q3 (>120mm)	No	0	Yes	3	No	0	No	0	No	No	43	36.6	Negative	42	<= 6 weeks (42 days)	0	No	Cured	Yes	No	No	No	No	No	No	No	No	No	Yes	1	No		Yes
24	Female	Health Facility	New	Yes	No	No	No	No	80.4	8.8	Yes				120	Q2-Q3 (115-120)	No	0	No	0	Yes	2	No	0	No	No	31	37.1	Positive	0				Transferred to URENI (Hospital)	No	No	No	No	Yes	No	Yes	Yes	Yes	Yes	Yes	1	No		No
36	Female	Health Facility	New	Yes	No	No	No	No	97	13.1	Yes				140	>Q3 (>120mm)	No	0	No	0	No	0	No	0	No	No	34	37.5	Positive	0				Transferred to URENI (Hospital)	No	No	No	No	Yes	No	Yes	Yes	Yes	Yes	Yes	1	No		No
11	Female	Health Facility	New	Yes	No	No	No	No	65	6	No	-1.88	> Q4	Not acute (>-2 Zscore)	111	Q1-Q2 (110-115mm)	No	0	No	0	No	0	No	0	No	No	34	37		82	> 6 weeks (42 days)	3	Yes	Cured	Yes	No	No	No	No	No	No	No	No	No	No		Yes	1	Yes
15	Female	Health Facility	New	Yes	No	No	No	No	66	5.2	No	-3.88	<Q1 (-3.69)	SAM (<-3 Zscore)	97	< Q1 (110mm)	No	0	No	0	No	0	No	0	No	No	37	36.5		30	<= 6 weeks (42 days)	3	Yes	Defaulted	No	Yes	No	No	No	No	No	No	No	No	No		No		No
17	Male	Health Facility	New	Yes	No	No	No	No	72	6.9	No	-3.17	Q2 - Q3 (-2.75)	SAM (<-3 Zscore)	114	Q1-Q2 (110-115mm)	No	0	No	0	No	0	No	0	No	No	46	36.7		58	> 6 weeks (42 days)	3	Yes	Defaulted	No	Yes	No	No	No	No	No	No	No	No	No		No		No
17	Female	Health Facility	New	Yes	No	No	No	No	70	6.2	No	-3.19	Q2 - Q3 (-2.75)	SAM (<-3 Zscore)	115	Q1-Q2 (110-115mm)	No	0	No	0	No	0	No	0	No	No	46	36.5		63	> 6 weeks (42 days)	0	No	Cured	Yes	No	No	No	No	No	No	No	No	No	No		Yes	1	Yes
18	Male	Health Facility	New	Yes	No	No	No	No	78	7.1	No	-4.31	<Q1 (-3.69)	SAM (<-3 Zscore)	113	Q1-Q2 (110-115mm)	No	0	No	0	Yes	8	No	0	No	No	42	36.4		56	> 6 weeks (42 days)	0	No	Cured	Yes	No	No	No	No	No	No	No	No	No	No		Yes	1	Yes
8	Male	Health Facility	New	Yes	No	No	No	No	63.8	5.4	No	-3.24	Q1 - Q2 (-3.24)	SAM (<-3 Zscore)	112	Q1-Q2 (110-115mm)	No	0	No	0	No	0	No	0	No	No	36	36.5		49	> 6 weeks (42 days)	1	Yes	Cured	Yes	No	No	No	No	No	No	No	No	No	No		No		Yes
8	Male	Health Facility	New	Yes	No	No	No	No	65	5.4	No	-3.73	<Q1 (-3.69)	SAM (<-3 Zscore)	113	Q1-Q2 (110-115mm)	No	0	No	0	No	0	No	0	No	No	38	36.5		14	<= 6 weeks (42 days)	0	No	Cured	Yes	No	No	No	No	No	No	No	No	No	No		No		No
8	Male	CHW	New	Yes	No	No	No	No	68	5	No	-5.58	<Q1 (-3.69)	SAM (<-3 Zscore)	113	Q1-Q2 (110-115mm)	Yes	3	Yes	3	No	0	No	0	No	No	34	36.9	Positive	28	<= 6 weeks (42 days)	0	No	Cured	Yes	No	No	No	No	No	No	No	No	No	Yes	1	No		Yes
9	Male	CHW	New	Yes	No	No	No	No	70.4	6.5	No	-3.41	Q1 - Q2 (-3.24)	SAM (<-3 Zscore)	120	Q2-Q3 (115-120)	No	0	No	0	No	0	No	0	No	No	36	37.5	Positive	63	> 6 weeks (42 days)	0	No	Cured	Yes	No	No	No	No	No	No	No	No	No	Yes	1	No		No
9	Male	CHW	New	Yes	No	No	No	No	68.8	5.5	No	-4.82	<Q1 (-3.69)	SAM (<-3 Zscore)	115	Q1-Q2 (110-115mm)	No	0	No	0	No	0	No	0	No	No	36	37.5	Positive	35	<= 6 weeks (42 days)	0	No	Cured	Yes	No	No	No	No	No	No	No	No	No	Yes	1	No		No
13	Female	CHW	New	Yes	No	No	No	No	64.6	4.3	No	-5.31	<Q1 (-3.69)	SAM (<-3 Zscore)	97	< Q1 (110mm)	No	0	No	0	No	0	No	0	No	No	39	36.5	Negative	42	<= 6 weeks (42 days)	0	No	Cured	Yes	No	No	No	No	No	No	No	No	No	No		No		Yes
8	Female	CHW	Relapse	No	No	Yes	No	No	67.9	6	No	-2.92	Q2 - Q3 (-2.75)	MAM (<-2 Zscore)	113	Q1-Q2 (110-115mm)	No	0	No	0	Yes	3	Yes	4	No	No	43	35	Positive	34	<= 6 weeks (42 days)	0	No	Cured	Yes	No	No	No	No	No	No	No	No	No	Yes	1	Yes	2	No
8	Female	CHW	New	Yes	No	No	No	No	63.9	4.8	No	-4	<Q1 (-3.69)	SAM (<-3 Zscore)	98	< Q1 (110mm)	Yes	3	No	0	No	0	Yes	3	No	No	38	36.5	Negative	35	<= 6 weeks (42 days)	0	No	Cured	Yes	No	No	No	No	No	No	No	No	No	No		Yes	1	Yes
6	Male	CHW	New	Yes	No	No	No	No	59.8	4.9	No	-2.37	> Q4	MAM (<-2 Zscore)	108	< Q1 (110mm)	No	0	No	0	No	0	No	0	No	No	37	36.5	Negative	39	<= 6 weeks (42 days)	1	Yes	Cured	Yes	No	No	No	No	No	No	No	No	No	No		No		No
6	Male	CHW	New	Yes	No	No	No	No	61	4.8	No	-3.33	Q1 - Q2 (-3.24)	SAM (<-3 Zscore)	107	< Q1 (110mm)	No	0	No	0	No	0	No	0	No	No	38	36	Negative	46	> 6 weeks (42 days)	1	Yes	Cured	Yes	No	No	No	No	No	No	No	No	No	No		No		No
6	Female	CHW	New	Yes	No	No	No	No	62.2	5	No	-2.88	Q2 - Q3 (-2.75)	MAM (<-2 Zscore)	117	Q2-Q3 (115-120)	No	0	No	0	No	0	No	0	No	No	38	36	Negative	28	<= 6 weeks (42 days)	0	No	Cured	Yes	No	No	No	No	No	No	No	No	No	No		No		No
8	Male	CHW	Relapse	No	No	Yes	No	No	66	5.2	No	-4.53	<Q1 (-3.69)	SAM (<-3 Zscore)	100	< Q1 (110mm)	Yes	3	No	0	Yes	3	Yes	5	No	No	38	35	Negative	31	<= 6 weeks (42 days)	0	No	Cured	Yes	No	No	No	No	No	No	No	No	No	No		Yes	1	Yes
8	Male	CHW	New	Yes	No	No	No	No	66	5.8	No	-3.26	Q1 - Q2 (-3.24)	SAM (<-3 Zscore)	116	Q2-Q3 (115-120)	No	0	No	0	Yes	3	No	0	No	No	39	37	Positive	28	<= 6 weeks (42 days)	0	No	Cured	Yes	No	No	No	No	No	No	No	No	No	Yes	1	No		No
6	Female	CHW	New	Yes	No	No	No	No	58.2	4.3	No	-2.62	> Q4	MAM (<-2 Zscore)	111	Q1-Q2 (110-115mm)	No	0	No	0	No	0	No	0	No	No	37	36	Negative	21	<= 6 weeks (42 days)	0	No	Cured	Yes	No	No	No	No	No	No	No	No	No	No		No		No
7	Female	CHW	New	Yes	No	No	No	No	64	4.9	No	-3.82	<Q1 (-3.69)	SAM (<-3 Zscore)	114	Q1-Q2 (110-115mm)	No	0	No	0	No	0	No	0	No	No	37	36	Negative	29	<= 6 weeks (42 days)	0	No	Cured	Yes	No	No	No	No	No	No	No	No	No	No		No		No
8	Female	CHW	New	Yes	No	No	No	No	60.2	4.8	No	-2.4	> Q4	MAM (<-2 Zscore)	114	Q1-Q2 (110-115mm)	Yes	2	Yes	1	Yes	2	No	0	No	No	39	36	Positive	28	<= 6 weeks (42 days)	0	No	Cured	Yes	No	No	No	No	No	No	No	No	No	Yes	1	No		Yes
7	Male	CHW	New	Yes	No	No	No	No	69.2	6.3	No	-3.4	Q1 - Q2 (-3.24)	SAM (<-3 Zscore)	116	Q2-Q3 (115-120)	No	0	No	0	Yes	2	No	0	No	No	38	37	Positive	49	> 6 weeks (42 days)	0	No	Cured	Yes	No	No	No	No	No	No	No	No	No	Yes	1	No		No
7	Female	CHW	New	Yes	No	No	No	No	62	5	No	-2.79	Q2 - Q3 (-2.75)	MAM (<-2 Zscore)	110	< Q1 (110mm)	No	0	No	0	No	0	No	0	No	No	48	37	Negative	28	<= 6 weeks (42 days)	0	No	Cured	Yes	No	No	No	No	No	No	No	No	No	No		No		No
7	Female	CHW	New	Yes	No	No	No	No	70	6.2	No	-3.19	Q2 - Q3 (-2.75)	SAM (<-3 Zscore)	111	Q1-Q2 (110-115mm)	No	0	No	0	No	0	No	0	No	No	47	37	Negative	29	<= 6 weeks (42 days)	0	No	Cured	Yes	No	No	No	No	No	No	No	No	No	No		No		No
6	Female	CHW	New	Yes	No	No	No	No	66	5.7	No	-2.86	Q2 - Q3 (-2.75)	MAM (<-2 Zscore)	114	Q1-Q2 (110-115mm)	No	0	No	0	No	0	No	0	No	No	41	37	Negative	29	<= 6 weeks (42 days)	0	No	Cured	Yes	No	No	No	No	No	No	No	No	No	No		No		No
7	Male	CHW	New	Yes	No	No	No	No	69	6.4	No	-3.14	Q2 - Q3 (-2.75)	SAM (<-3 Zscore)	114	Q1-Q2 (110-115mm)	No	0	No	0	No	0	No	0	No	No	42	36	Negative	37	<= 6 weeks (42 days)	0	No	Cured	Yes	No	No	No	No	No	No	No	No	No	No		No		No
6	Male	CHW	Relapse	No	No	Yes	No	No	69	6.4	No	-3.14	Q2 - Q3 (-2.75)	SAM (<-3 Zscore)	105	< Q1 (110mm)	No	0	No	0	Yes	7	Yes	7	No	No	40	37	Positive	28	<= 6 weeks (42 days)	0	No	Cured	Yes	No	No	No	No	No	No	No	No	No	Yes	1	Yes	1	No
6	Male	CHW	New	Yes	No	No	No	No	66	5.8	No	-3.26	Q1 - Q2 (-3.24)	SAM (<-3 Zscore)	114	Q1-Q2 (110-115mm)	No	0	No	0	No	0	No	0	No	No	41	36	Negative	30	<= 6 weeks (42 days)	0	No	Cured	Yes	No	No	No	No	No	No	No	No	No	No		No		No
12	Male	CHW	New	Yes	No	No	No	No	73.5	7.1	No	-3.25	Q1 - Q2 (-3.24)	SAM (<-3 Zscore)	120	Q2-Q3 (115-120)	No	0	No	0	No	0	No	0	No	No	38	36	Negative	36	<= 6 weeks (42 days)	0	No	Cured	Yes	No	No	No	No	No	No	No	No	No	No		No		No
12	Male	CHW	New	Yes	No	No	No	No	68.5	6.3	No	-3.16	Q2 - Q3 (-2.75)	SAM (<-3 Zscore)	111	Q1-Q2 (110-115mm)	No	0	No	0	Yes	2	No	0	No	No	39	39	Positive	36	<= 6 weeks (42 days)	0	No	Cured	Yes	No	No	No	No	No	No	No	No	No	Yes	1	No		No
13	Male	CHW	New	Yes	No	No	No	No	67	6.3	No	-2.59	> Q4	MAM (<-2 Zscore)	110	< Q1 (110mm)	No	0	Yes	1	Yes	2	No	0	No	No	38	39	Positive	2	<= 6 weeks (42 days)			Transferred to URENI (Hospital)	No	No	No	No	Yes	No	Yes	Yes	Yes	Yes	Yes	1	No		No
6	Female	CHW	New	Yes	No	No	No	No	63	5.2	No	-2.76	Q2 - Q3 (-2.75)	MAM (<-2 Zscore)	120	Q2-Q3 (115-120)	No	0	No	0	Yes	1	Yes	1	No	No	40	37	Negative	32	<= 6 weeks (42 days)	0	No	Cured	Yes	No	No	No	No	No	No	No	No	No	No		Yes	1	No
24	Female	CHW	New	Yes	No	No	No	No	74	7.2	No	-2.71	> Q4	MAM (<-2 Zscore)	125	>Q3 (>120mm)	Yes	1	No	0	Yes	2	Yes	3	No	No	34	37	Negative	23	<= 6 weeks (42 days)	0	No	Cured	Yes	No	No	No	No	No	No	No	No	No	No		Yes	1	Yes
36	Female	CHW	New	Yes	No	No	No	No	92.5	10.6	No	-2.62	> Q4	MAM (<-2 Zscore)	123	>Q3 (>120mm)	No	0	Yes	2	Yes	4	Yes	3	No	No	36	39	Positive	28	<= 6 weeks (42 days)	0	No	Cured	Yes	No	No	No	No	No	No	No	No	No	Yes	1	Yes	1	No
7	Male	CHW	New	Yes	No	No	No	No	68.1	6.2	No	-3.22	Q2 - Q3 (-2.75)	SAM (<-3 Zscore)	122	>Q3 (>120mm)	No	0	No	0	No	0	No	0	No	No		38	Negative	28	<= 6 weeks (42 days)	0	No	Cured	Yes	No	No	No	No	No	No	No	No	No	No		No		No
9	Female	CHW	New	Yes	No	No	No	No	63.3	5.3	No	-2.66	> Q4	MAM (<-2 Zscore)	124	>Q3 (>120mm)	No	0	No	0	No	0	No	0	No	No	37	36	Negative	28	<= 6 weeks (42 days)	0	No	Cured	Yes	No	No	No	No	No	No	No	No	No	No		No		No
24	Male	CHW	New	Yes	No	No	No	No	85.5	9	No	-3.45	Q1 - Q2 (-3.24)	SAM (<-3 Zscore)	110	< Q1 (110mm)	No	0	No	0	No	0	No	0	No	No		37	Negative	28	<= 6 weeks (42 days)	0	No	Cured	Yes	No	No	No	No	No	No	No	No	No	No		No		No
20	Male	CHW	New	Yes	No	No	No	No	74	6.9	No	-3.73	<Q1 (-3.69)	SAM (<-3 Zscore)	111	Q1-Q2 (110-115mm)	No	0	No	0	Yes	1	Yes	2	No	No	34	39	Positive	21	<= 6 weeks (42 days)	0	No	Cured	Yes	No	No	No	No	No	No	No	No	No	Yes	1	No	0	No
6	Female	CHW	New	Yes	No	No	No	No	60	5	No	-1.82	> Q4	Not acute (>-2 Zscore)	114	Q1-Q2 (110-115mm)	No	0	No	0	Yes	2	Yes	2	No	No	44	37	Negative	26	<= 6 weeks (42 days)	0	No	Cured	Yes	No	No	No	No	No	No	No	No	No	No		Yes	1	No
10	Female	CHW	Relapse	No	No	Yes	No	No	73.5	5.8	No	-4.77	<Q1 (-3.69)	SAM (<-3 Zscore)	127	>Q3 (>120mm)	No	0	No	0	Yes	2	Yes	4	No	No	40	37.4	Negative	40	<= 6 weeks (42 days)	0	No	Cured	Yes	No	No	No	No	No	No	No	No	No	No		No		No
10	Female	CHW	New	Yes	No	No	No	No	70.5	6.6	No	-2.59	> Q4	MAM (<-2 Zscore)	128	>Q3 (>120mm)	No	0	No	0	Yes	2	No	0	No	No	40	37.4	Negative	38	<= 6 weeks (42 days)	0	No	Cured	Yes	No	No	No	No	No	No	No	No	No	No		No		No
18	Male	CHW	New	Yes	No	No	No	No	73	6.1	No	-4.85	<Q1 (-3.69)	SAM (<-3 Zscore)	111	Q1-Q2 (110-115mm)	Yes	2	No	0	Yes	3	Yes	3	No	No	40	37.3	Positive	56	> 6 weeks (42 days)	0	No	Cured	Yes	No	No	No	No	No	No	No	No	No	Yes	1	Yes	2	Yes
8	Female	CHW	New	Yes	No	No	No	No	68	6	No	-2.95	Q2 - Q3 (-2.75)	MAM (<-2 Zscore)	114	Q1-Q2 (110-115mm)	No	0	No	0	Yes	1	No	0	No	No	40	36.8	Negative	53	> 6 weeks (42 days)	1	Yes	Cured	Yes	No	No	No	No	No	No	No	No	No	No		No		No
14	Male	CHW	New	Yes	No	No	No	No	70	6.3	No	-3.66	Q1 - Q2 (-3.24)	SAM (<-3 Zscore)	119	Q2-Q3 (115-120)	No	0	No	0	No	0	No	0	No	No	40	36.5	Negative	53	> 6 weeks (42 days)	1	Yes	Cured	Yes	No	No	No	No	No	No	No	No	No	No		No		No
14	Female	CHW	New	Yes	No	No	No	No	73	6.7	No	-3.13	Q2 - Q3 (-2.75)	SAM (<-3 Zscore)	119	Q2-Q3 (115-120)	No	0	No	0	Yes	1	No	0	No	No	41	36.7	Negative	53	> 6 weeks (42 days)	1	Yes	Cured	Yes	No	No	No	No	No	No	No	No	No	No		No		No
13	Female	CHW	New	Yes	No	No	No	No	69.5	6	No	-3.41	Q1 - Q2 (-3.24)	SAM (<-3 Zscore)	125	>Q3 (>120mm)	No	0	No	0	No	0	No	0	No	No	41	36.5	Negative	53	> 6 weeks (42 days)	1	Yes	Cured	Yes	No	No	No	No	No	No	No	No	No	No		No		No
20	Male	CHW	New	Yes	No	No	No	No	88	9.5	No	-3.26	Q1 - Q2 (-3.24)	SAM (<-3 Zscore)	130	>Q3 (>120mm)	No	0	No	0	No	0	No	0	No	No	41	36	Negative	53	> 6 weeks (42 days)	1	Yes	Cured	Yes	No	No	No	No	No	No	No	No	No	No		No		No
25	Male	CHW	New	Yes	No	No	No	No	83	7.4	No	-5.04	<Q1 (-3.69)	SAM (<-3 Zscore)	111	Q1-Q2 (110-115mm)	No	0	No	0	Yes	3	Yes	4	No	No	45	37.1	Negative	6	<= 6 weeks (42 days)	0	No	Transferred to URENI (Hospital)	No	No	No	No	Yes	No	Yes	Yes	Yes	Yes	No		Yes	1	Yes
18	Male	CHW	New	Yes	No	No	No	No	71	6.4	No	-3.78	<Q1 (-3.69)	SAM (<-3 Zscore)	115	Q1-Q2 (110-115mm)	No	0	No	0	No	0	No	0	No	No	40	37.4	Positive	29	<= 6 weeks (42 days)	1	Yes	Cured	Yes	No	No	No	No	No	No	No	No	No	No		No		No
13	Female	CHW	New	Yes	No	No	No	No	70.5	6.6	No	-2.59	> Q4	MAM (<-2 Zscore)	116	Q2-Q3 (115-120)	Yes	2	No	0	Yes	2	No	0	No	No	41	37.3	Negative	57	> 6 weeks (42 days)	0	No	Cured	Yes	No	No	No	No	No	No	No	No	No	No		No		Yes
10	Female	CHW	Trasferred from URENI (Stabilization center / Hospital)	No	No	No	No	Yes	71	6.4	No	-3.11	Q2 - Q3 (-2.75)	SAM (<-3 Zscore)	120	Q2-Q3 (115-120)	No	0	No	0	No	0	No	0	No	No	41	36.3	Negative	49	> 6 weeks (42 days)	0	No	Cured	Yes	No	No	No	No	No	No	No	No	No	No		No		No
10	Female	CHW	New	Yes	No	No	No	No	71	6.2	No	-3.47	Q1 - Q2 (-3.24)	SAM (<-3 Zscore)	113	Q1-Q2 (110-115mm)	No	0	No	0	No	0	No	0	No	No	40	38	Negative	28	<= 6 weeks (42 days)	1	Yes	Transferred to URENI (Hospital)	No	No	No	No	Yes	No	No	Yes	No	Yes	No		No		No
30	Female	CHW	New	Yes	No	No	No	No	86.4	8.5	No	-3.78	<Q1 (-3.69)	SAM (<-3 Zscore)	124	>Q3 (>120mm)	Yes	2	No	0	Yes	4	No	0	No	No	41	37.6	Positive	35	<= 6 weeks (42 days)	1	Yes	Cured	Yes	No	No	No	No	No	No	No	No	No	Yes	1	No		Yes
18	Female	CHW	Trasferred from URENI (Stabilization center / Hospital)	No	No	No	No	Yes	80	7.8	No	-3.02	Q2 - Q3 (-2.75)	SAM (<-3 Zscore)	120	Q2-Q3 (115-120)	No	0	No	0	No	0	No	0	No	No	41	35.5		21	<= 6 weeks (42 days)	0	No	Cured	Yes	No	No	No	No	No	No	No	No	No	No		No		No
18	Female	CHW	New	Yes	No	No	No	No	80	6.7	No	-4.66	<Q1 (-3.69)	SAM (<-3 Zscore)	112	Q1-Q2 (110-115mm)	Yes	2	No	0	Yes	2	No	0	No	No	40	36.6	Positive	7	<= 6 weeks (42 days)	0	No	Transferred to URENI (Hospital)	No	No	No	No	Yes	No	Yes	Yes	Yes	Yes	Yes	1	No		Yes
9	Female	CHW	New	Yes	No	No	No	No	101	12.2	No	-2.61	> Q4	MAM (<-2 Zscore)	125	>Q3 (>120mm)	No	0	No	0	Yes	2	No	0	No	No	41	36.9	Positive	27	<= 6 weeks (42 days)	0	No	Cured	Yes	No	No	No	No	No	No	No	No	No	Yes	1	No		No
26	Female	CHW	New	Yes	No	No	No	No	88	8.6	No	-4.02	<Q1 (-3.69)	SAM (<-3 Zscore)	127	>Q3 (>120mm)	No	0	No	0	No	0	No	0	No	No	41	36.7	Positive	42	<= 6 weeks (42 days)	0	No	Cured	Yes	No	No	No	No	No	No	No	No	No	Yes	1	No		No
14	Female	CHW	New	Yes	No	No	No	No	72	6.9	No	-2.5	> Q4	MAM (<-2 Zscore)	125	>Q3 (>120mm)	No	0	No	0	No	0	No	0	No	No	41	37.3	Negative	49	> 6 weeks (42 days)	1	Yes	Cured	Yes	No	No	No	No	No	No	No	No	No	No		No		No
28	Female	CHW	New	Yes	No	No	No	No	88.1	9.5	No	-2.92	Q2 - Q3 (-2.75)	MAM (<-2 Zscore)	130	>Q3 (>120mm)	No	0	No	0	No	0	No	0	No	No	40	36.8	Positive	42	<= 6 weeks (42 days)	1	Yes	Cured	Yes	No	No	No	No	No	No	No	No	No	Yes	1	No		No
8	Female	CHW	New	Yes	No	No	No	No	65.5	5.4	No	-3.3	Q1 - Q2 (-3.24)	SAM (<-3 Zscore)	140	>Q3 (>120mm)	No	0	No	0	No	0	No	0	No	No	40	37.4	Negative	26	<= 6 weeks (42 days)	0	No	Cured	Yes	No	No	No	No	No	No	No	No	No	No		No		No
24	Male	CHW	New	Yes	No	No	No	No	87.3	9.6	No	-3.13	Q2 - Q3 (-2.75)	SAM (<-3 Zscore)	127	>Q3 (>120mm)	No	0	No	0	No	0	No	0	No	No	41	37.6	Positive	29	<= 6 weeks (42 days)	0	No	Cured	Yes	No	No	No	No	No	No	No	No	No	Yes	1	No		No
6	Male	CHW	New	Yes	No	No	No	No	62	4.9	No	-3.59	Q1 - Q2 (-3.24)	SAM (<-3 Zscore)	107	< Q1 (110mm)	Yes	4	No	0	No	0	No	0	No	No	42	37.6	Negative	0									No	No			No	No	No		No		Yes
28	Female	CHW	New	Yes	No	No	No	No	81.5	8.4	No	-2.68	> Q4	MAM (<-2 Zscore)	130	>Q3 (>120mm)	No	0	No	0	No	0	No	0	No	No	41	37.1	Positive	28	<= 6 weeks (42 days)	0	No	Cured	Yes	No	No	No	No	No	No	No	No	No	Yes	1	No		No
12	Male	CHW	Trasferred from URENI (Stabilization center / Hospital)	No	No	No	No	Yes	70	6.9	No	-2.51	> Q4	MAM (<-2 Zscore)	125	>Q3 (>120mm)	No	0	No	0	No	0	No	0	No	No	41	36.5	Positive	21	<= 6 weeks (42 days)	0	No	Cured	Yes	No	No	No	No	No	No	No	No	No	Yes	1	No		No
12	Male	CHW	New	Yes	No	No	No	No	70.6	6.6	No	-3.28	Q1 - Q2 (-3.24)	SAM (<-3 Zscore)	120	Q2-Q3 (115-120)	Yes	2	No	0	Yes	2	No	0	No	No	40	38.9	Positive	0				Transferred to URENI (Hospital)	No	No	No	No	Yes	No	Yes	Yes	Yes	Yes	Yes	1	No		Yes
12	Male	CHW	New	Yes	No	No	No	No	68.2	6.3	No	-3.05	Q2 - Q3 (-2.75)	SAM (<-3 Zscore)	112	Q1-Q2 (110-115mm)	No	0	No	0	Yes	10	Yes	5	No	No	40	37.4	Positive	34	<= 6 weeks (42 days)	2	Yes	Cured	Yes	No	No	No	No	No	No	No	No	No	Yes	1	Yes	1	No
12	Female	CHW	New	Yes	No	No	No	No	70	6.5	No	-2.63	> Q4	MAM (<-2 Zscore)	120	Q2-Q3 (115-120)	No	0	No	0	No	0	No	0	No	No	41	37	Positive	57	> 6 weeks (42 days)	0	No	Transferred to URENI (Hospital)	No	No	No	No	Yes	No	No	Yes	No	Yes	Yes	1	Yes	1	Yes
30	Female	CHW	Trasferred from URENI (Stabilization center / Hospital)	No	No	No	No	Yes	79	8.3	No	-2.19	> Q4	MAM (<-2 Zscore)	120	Q2-Q3 (115-120)	No	0	No	0	No	0	No	0	No	No	25	36.4	Positive	47	> 6 weeks (42 days)	0	No	Cured	Yes	No	No	No	No	No	No	No	No	No	Yes	1	No		No
30	Female	CHW	New	Yes	No	No	No	No	80.2	8	No	-2.94	Q2 - Q3 (-2.75)	MAM (<-2 Zscore)	111	Q1-Q2 (110-115mm)	No	0	No	0	No	0	Yes	1	No	No	42	36.5	Positive	0				Transferred to URENI (Hospital)	No	No	No	No	Yes	No	Yes	Yes	Yes	Yes	Yes	1	Yes	1	No
28	Female	CHW	New	Yes	No	No	No	No	89	8.7	No	-4.11	<Q1 (-3.69)	SAM (<-3 Zscore)	113	Q1-Q2 (110-115mm)	No	0	No	0	No	0	No	0	No	No	32	36.3	Negative	14	<= 6 weeks (42 days)	0	No	Transferred to URENAS (OTP)	No	No	No	No	No	Yes	Yes	Yes	No	No	No		No		No
6	Female	CHW	New	Yes	No	No	No	No	70.3	6.6	No	-2.53	> Q4	MAM (<-2 Zscore)	120	Q2-Q3 (115-120)	No	0	No	0	No	0	No	0	No	No	34	35.3	Negative	0		0	No	Transferred to URENAS (OTP)	No	No	No	No	No	Yes	Yes	Yes	No	No	No		No		No
28	Male	CHW	New	Yes	No	No	No	No	73.1	6.4	No	-4.53	<Q1 (-3.69)	SAM (<-3 Zscore)	109	< Q1 (110mm)	Yes	3	No	0	Yes	3	Yes	3	No	No	34	36.6	Negative	52	> 6 weeks (42 days)	2	Yes	Defaulted	No	Yes	No	No	No	No	No	No	No	No	No		Yes	1	Yes
28	Female	CHW	New	Yes	No	No	No	No	79.6	7.9	No	-2.94	Q2 - Q3 (-2.75)	MAM (<-2 Zscore)	124	>Q3 (>120mm)	No	0	No	0	No	0	Yes	6	No	No	33	39.7	Negative	61	> 6 weeks (42 days)	0	No	Cured	Yes	No	No	No	No	No	No	No	No	No	No		Yes	1	No
9	Male	CHW	New	Yes	No	No	No	No	68.2	5.8	No	-4.05	<Q1 (-3.69)	SAM (<-3 Zscore)	112	Q1-Q2 (110-115mm)	No	0	No	0	Yes	2	Yes	2	No	No	38	38.7	Negative	39	<= 6 weeks (42 days)	0	No	Cured	Yes	No	No	No	No	No	No	No	No	No	No		Yes	2	No
26	Male	CHW	New	Yes	No	No	No	No	78.6	6.8	No	-5.02	<Q1 (-3.69)	SAM (<-3 Zscore)	121	>Q3 (>120mm)	No	0	No	0	Yes	3	Yes	3	No	No	35	40.3	Negative	50	> 6 weeks (42 days)	0	No	Not response	No	No	Yes	No	No	No	No	No	No	No	Yes	1	Yes	1	No
12	Female	CHW	New	Yes	No	No	No	No	75.1	7.2	No	-2.81	Q2 - Q3 (-2.75)	MAM (<-2 Zscore)	108	< Q1 (110mm)	No	0	No	0	No	0	No	0	No	No	34	37.5	Negative	51	> 6 weeks (42 days)	0	No	Cured	Yes	No	No	No	No	No	No	No	No	No	No		Yes	1	Yes
12	Female	CHW	New	Yes	No	No	No	No	76.8	7.1	No	-3.37	Q1 - Q2 (-3.24)	SAM (<-3 Zscore)	113	Q1-Q2 (110-115mm)	Yes	3	No	0	Yes	3	Yes	2	No	No	52	39.3	Negative	75	> 6 weeks (42 days)	0	No	Cured	Yes	No	No	No	No	No	No	No	No	No	No		Yes	1	Yes
13	Male	CHW	New	Yes	No	No	No	No	72.8	7	No	-3.23	Q2 - Q3 (-2.75)	SAM (<-3 Zscore)	123	>Q3 (>120mm)	No	0	No	0	Yes	3	Yes	4	No	No	43	37.5	Negative	51	> 6 weeks (42 days)	2	Yes	Cured	Yes	No	No	No	No	No	No	No	No	No	Yes	1	Yes	1	No
23	Male	CHW	New	Yes	No	No	No	No	69.3	6	No	-4.01	<Q1 (-3.69)	SAM (<-3 Zscore)	114	Q1-Q2 (110-115mm)	No	0	No	0	No	0	No	0	No	No	37	36.4		24	<= 6 weeks (42 days)	0	No	Cured	Yes	No	No	No	No	No	No	No	No	No	No		No		No
9	Male	CHW	New	Yes	No	No	No	No	65.6	5.2	No	-4.39	<Q1 (-3.69)	SAM (<-3 Zscore)	101	< Q1 (110mm)	No	0	No	0	No	0	No	0	No	No	37	37.2	Negative	24	<= 6 weeks (42 days)	0	No	Cured	Yes	No	No	No	No	No	No	No	No	No	No		Yes	1	No
18	Female	CHW	Trasferred from URENI (Stabilization center / Hospital)	No	No	No	No	Yes	73.6	8.4	No	-0.63	> Q4	Not acute (>-2 Zscore)	122	>Q3 (>120mm)	No	0	No	0	No	0	No	0	No	No	37	36.5		7	<= 6 weeks (42 days)	0	No	Cured	Yes	No	No	No	No	No	No	No	No	No	No		No		No
18	Female	CHW	New	Yes	No	No	No	No	70.1	6	No	-3.58	Q1 - Q2 (-3.24)	SAM (<-3 Zscore)	96	< Q1 (110mm)	Yes	3	No	0	Yes	3	No	0	No	No	38	36.5	Negative	51	> 6 weeks (42 days)	0	No	Transferred to URENI (Hospital)	No	No	No	No	Yes	No	No	Yes	No	Yes	No		No		Yes
11	Female	CHW	New	Yes	No	No	No	No	69	6	No	-3.26	Q1 - Q2 (-3.24)	SAM (<-3 Zscore)	105	< Q1 (110mm)	No	0	No	0	Yes	3	Yes	8	No	No	38	37.2	Negative	29	<= 6 weeks (42 days)	0	No	Cured	Yes	No	No	No	No	No	No	No	No	No	No		Yes	1	No
16	Male	CHW	New	Yes	No	No	No	No	76.8	7.5	No	-3.42	Q1 - Q2 (-3.24)	SAM (<-3 Zscore)	107	< Q1 (110mm)	No	0	No	0	No	0	No	0	No	No	37	36.8		14	<= 6 weeks (42 days)	0	No	Cured	Yes	No	No	No	No	No	No	No	No	No	No		No		No
13	Male	CHW	New	Yes	No	No	No	No	68.4	6.2	No	-3.32	Q1 - Q2 (-3.24)	SAM (<-3 Zscore)	116	Q2-Q3 (115-120)	No	0	No	0	No	0	No	0	No	No	38	36.8		28	<= 6 weeks (42 days)	0	No	Cured	Yes	No	No	No	No	No	No	No	No	No	No		No		No
24	Female	CHW	New	Yes	No	No	No	No	76.7	7.3	No	-3.19	Q2 - Q3 (-2.75)	SAM (<-3 Zscore)	121	>Q3 (>120mm)	No	0	No	0	Yes	2	No	0	No	No	36	38.5	Positive	28	<= 6 weeks (42 days)	0	No	Cured	Yes	No	No	No	No	No	No	No	No	No	Yes	1	No		No
49	Female	CHW	New	Yes	No	No	No	No	89.2	9.8	No	-2.81	Q2 - Q3 (-2.75)	MAM (<-2 Zscore)	125	>Q3 (>120mm)	No	0	No	0	Yes	10	Yes	10	No	No	43	38.2	Positive	29	<= 6 weeks (42 days)	0	No	Cured	Yes	No	No	No	No	No	No	No	No	No	Yes	1	Yes	2	No
14	Male	CHW	New	Yes	No	No	No	No	71.6	6.8	No	-3.23	Q2 - Q3 (-2.75)	SAM (<-3 Zscore)	123	>Q3 (>120mm)	No	0	No	0	No	0	No	0	No	No	34	37	Negative	21	<= 6 weeks (42 days)	0	No	Cured	Yes	No	No	No	No	No	No	No	No	No	No		No		No
6	Female	CHW	New	Yes	No	No	No	No	63.6	5.3	No	-2.79	Q2 - Q3 (-2.75)	MAM (<-2 Zscore)	121	>Q3 (>120mm)	No	0	No	0	Yes	4	Yes	4	No	No	54	40	Positive	21	<= 6 weeks (42 days)	0	No	Cured	Yes	No	No	No	No	No	No	No	No	No	Yes	1	Yes	1	No
22	Male	CHW	Relapse	No	No	Yes	No	No	76	7.3	No	-3.56	Q1 - Q2 (-3.24)	SAM (<-3 Zscore)	130	>Q3 (>120mm)	No	0	No	0	Yes	8	Yes	5	No	No	52	36.8	Negative	14	<= 6 weeks (42 days)	0	No	Cured	Yes	No	No	No	No	No	No	No	No	No	No		Yes	1	No
24	Female	CHW	New	Yes	No	No	No	No	72	6.9	No	-2.69	> Q4	MAM (<-2 Zscore)	120	Q2-Q3 (115-120)	No	0	No	0	Yes	3	Yes	3	No	No	29	36.6	Negative	56	> 6 weeks (42 days)	0	No	Cured	Yes	No	No	No	No	No	No	No	No	No	Yes	1	Yes	2	No
11	Female	CHW	Relapse	No	No	Yes	No	No	73.5	7.3	No	-2.23	> Q4	MAM (<-2 Zscore)	112	Q1-Q2 (110-115mm)	No	0	No	0	Yes	2	No	0	No	No	35	38.6	Positive	16	<= 6 weeks (42 days)	0	No	Cured	Yes	No	No	No	No	No	No	No	No	No	No		No		No
11	Female	CHW	New	Yes	No	No	No	No	69.7	6.5	No	-2.53	> Q4	MAM (<-2 Zscore)	120	Q2-Q3 (115-120)	Yes	2	Yes	1	Yes	4	Yes	4	No	No	48	38.6	Negative	56	> 6 weeks (42 days)	0	No	Cured	Yes	No	No	No	No	No	No	No	No	No	No		Yes	1	Yes
23	Male	CHW	New	Yes	No	No	No	No	83	8.6	No	-3.16	Q2 - Q3 (-2.75)	SAM (<-3 Zscore)	120	Q2-Q3 (115-120)	Yes	5	Yes	3	No	0	No	0	No	No	46	37.4	Positive	56	> 6 weeks (42 days)	2	Yes	Transferred to URENI (Hospital)	No	No	No	No	Yes	No	No	Yes	No	Yes	Yes	1	No		Yes
12	Female	CHW	New	Yes	No	No	No	No	76.5	7.2	No	-3.15	Q2 - Q3 (-2.75)	SAM (<-3 Zscore)	120	Q2-Q3 (115-120)	No	0	No	0	Yes	2	Yes	3	No	No	49	36	Negative	61	> 6 weeks (42 days)	0	No	Cured	Yes	No	No	No	No	No	No	No	No	No	No		Yes	1	No
9	Female	CHW	New	Yes	No	No	No	No	69.5	6.5	No	-2.47	> Q4	MAM (<-2 Zscore)	130	>Q3 (>120mm)	Yes	2	No	0	Yes	2	Yes	2	No	No	50	36.9	Negative	49	> 6 weeks (42 days)	0	No	Cured	Yes	No	No	No	No	No	No	No	No	No	No		Yes	1	Yes
7	Male	CHW	Relapse	No	No	Yes	No	No	68.7	6.3	No	-3.23	Q2 - Q3 (-2.75)	SAM (<-3 Zscore)	111	Q1-Q2 (110-115mm)	No	0	No	0	No	0	No	0	No	No	40	36.4	Negative	42	<= 6 weeks (42 days)	0	No	Cured	Yes	No	No	No	No	No	No	No	No	No	No		No		Yes
7	Male	CHW	New	Yes	No	No	No	No	63.9	5.2	No	-3.73	<Q1 (-3.69)	SAM (<-3 Zscore)	112	Q1-Q2 (110-115mm)	No	0	No	0	Yes	4	Yes	2	No	Yes	48	37	Negative	49	> 6 weeks (42 days)	0	No	Cured	Yes	No	No	No	No	No	No	No	No	No	No		Yes	1	Yes
8	Female	CHW	New	Yes	No	No	No	No	64.5	5.4	No	-2.93	Q2 - Q3 (-2.75)	MAM (<-2 Zscore)	120	Q2-Q3 (115-120)	No	0	Yes	3	Yes	3	Yes	8	No	No	45	36.7	Negative	36	<= 6 weeks (42 days)	1	Yes	Cured	Yes	No	No	No	No	No	No	No	No	No	No		Yes	1	No
8	Female	CHW	New	Yes	No	No	No	No	64.3	5.5	No	-2.63	> Q4	MAM (<-2 Zscore)	118	Q2-Q3 (115-120)	Yes	4	No	0	No	0	Yes	2	No	No	42	37	Negative	36	<= 6 weeks (42 days)	1	Yes	Cured	Yes	No	No	No	No	No	No	No	No	No	No		Yes	1	Yes
8	Male	CHW	New	Yes	No	No	No	No	64	6.2	No	-1.55	> Q4	Not acute (>-2 Zscore)	113	Q1-Q2 (110-115mm)	Yes	5	Yes	2	Yes	3	No	0	No	No	36	36.8	Positive	80	> 6 weeks (42 days)	0	No	Cured	Yes	No	No	No	No	No	No	No	No	No	Yes	1	No		Yes
23	Female	CHW	New	Yes	No	No	No	No	80	8.1	No	-2.56	> Q4	MAM (<-2 Zscore)	120	Q2-Q3 (115-120)	No	0	No	0	Yes	2	Yes	2	No	No	35	37	Positive	49	> 6 weeks (42 days)	0	No	Cured	Yes	No	No	No	No	No	No	No	No	No	Yes	1	Yes	2	No
48	Male	CHW	Trasferred from URENI (Stabilization center / Hospital)	No	No	No	No	Yes	83	9	No	-2.76	Q2 - Q3 (-2.75)	MAM (<-2 Zscore)	125	>Q3 (>120mm)	No	0	No	0	No	0	No	0	No	No	36	37	Negative	14	<= 6 weeks (42 days)	0	No	Cured	Yes	No	No	No	No	No	No	No	No	No	No		No		No
48	Male	CHW	New	Yes	No	No	No	No	83	8.4	No	-3.62	Q1 - Q2 (-3.24)	SAM (<-3 Zscore)	120	Q2-Q3 (115-120)	No	0	No	0	Yes	3	No	0	No	No	52	37	Positive	7	<= 6 weeks (42 days)	0	No	Transferred to URENI (Hospital)	No	No	No	No	Yes	No	Yes	Yes	Yes	Yes	Yes	1	No		No
24	Female	CHW	Trasferred from URENI (Stabilization center / Hospital)	No	No	No	No	Yes	77.5	7.8	No	-2.59	> Q4	MAM (<-2 Zscore)	105	< Q1 (110mm)	No	0	No	0	No	0	Yes	3	No	No	25	37.1		35	<= 6 weeks (42 days)	0	No	Cured	Yes	No	No	No	No	No	No	No	No	No	No		Yes	2	No
24	Female	CHW	New	Yes	No	No	No	No	78	7.6	No	-3.02	Q2 - Q3 (-2.75)	SAM (<-3 Zscore)	111	Q1-Q2 (110-115mm)	No	0	No	0	No	0	Yes	3	No	No	30	36.8	Negative	24	<= 6 weeks (42 days)	1	Yes	Transferred to URENI (Hospital)	No	No	No	No	Yes	No	No	Yes	No	Yes	No		No		No
24	Female	CHW	Trasferred from URENI (Stabilization center / Hospital)	No	No	No	No	Yes	76.5	8.2	No	-1.75	> Q4	Not acute (>-2 Zscore)	125	>Q3 (>120mm)	No	0	No	0	No	0	No	0	No	No	30	36.8	Positive	15	<= 6 weeks (42 days)	0	No	Cured	Yes	No	No	No	No	No	No	No	No	No	No		No		No
24	Female	CHW	New	Yes	No	No	No	No	75.2	7.2	No	-3.01	Q2 - Q3 (-2.75)	SAM (<-3 Zscore)	118	Q2-Q3 (115-120)	No	0	No	0	Yes	2	No	0	No	No	39	39	Positive	3	<= 6 weeks (42 days)	0	No	Transferred to URENI (Hospital)	No	No	No	No	Yes	No	Yes	Yes	Yes	Yes	Yes	1	No		Yes
24	Male	CHW	New	Yes	No	No	No	No	81.4	8.3	No	-3.37	Q1 - Q2 (-3.24)	SAM (<-3 Zscore)	124	>Q3 (>120mm)	No	0	Yes	1	No	0	No	0	No	No	22	36.4	Negative	36	<= 6 weeks (42 days)	0	No	Cured	Yes	No	No	No	No	No	No	No	No	No	No		No		No
8	Male	CHW	New	Yes	No	No	No	No	64.2	5.3	No	-3.63	Q1 - Q2 (-3.24)	SAM (<-3 Zscore)	108	< Q1 (110mm)	No	0	No	0	No	0	No	0	No	No	37	36.8	Negative	56	> 6 weeks (42 days)	0	No	Cured	Yes	No	No	No	No	No	No	No	No	No	No		No		Yes
7	Female	CHW	New	Yes	No	No	No	No	56	3.4	No	-3.96	<Q1 (-3.69)	SAM (<-3 Zscore)	85	< Q1 (110mm)	No	0	No	0	No	0	No	0	No	No	31	36.8	Negative	50	> 6 weeks (42 days)	0	No	Cured	Yes	No	No	No	No	No	No	No	No	No	No		No		Yes
23	Male	CHW	Trasferred from URENI (Stabilization center / Hospital)	No	No	No	No	Yes	80	9.2	No	-1.57	> Q4	Not acute (>-2 Zscore)	120	Q2-Q3 (115-120)	No	0	No	0	No	0	No	0	No	No	30	36.5		7	<= 6 weeks (42 days)	0	No	Cured	Yes	No	No	No	No	No	No	No	No	No	No		No		No
23	Male	CHW	New	Yes	No	No	No	No	80	8.7	No	-2.28	> Q4	MAM (<-2 Zscore)	110	< Q1 (110mm)	No	0	No	0	No	0	No	0	No	No	20	37.2	Positive	14	<= 6 weeks (42 days)	0	No	Transferred to URENI (Hospital)	No	No	No	No	Yes	No	Yes	Yes	Yes	Yes	Yes	2	No		Yes
12	Female	CHW	New	Yes	No	No	No	No	70.5	7.2	No	-1.56	> Q4	Not acute (>-2 Zscore)	110	< Q1 (110mm)	Yes	3	No	0	Yes	4	No	0	No	No	30	36.4	Positive	25	<= 6 weeks (42 days)	0	No	Cured	Yes	No	No	No	No	No	No	No	No	No	Yes	1	No		Yes
8	Female	CHW	New	Yes	No	No	No	No	73	7.1	No	-2.43	> Q4	MAM (<-2 Zscore)	127	>Q3 (>120mm)	Yes	3	No	0	No	0	No	0	No	No	36	36.5	Positive	47	> 6 weeks (42 days)	0	No	Transferred to URENI (Hospital)	No	No	No	No	Yes	No	No	Yes	No	Yes	Yes	1	No		Yes
9	Female	CHW	New	Yes	No	No	No	No	70	6.3	No	-3	Q2 - Q3 (-2.75)	SAM (<-3 Zscore)	123	>Q3 (>120mm)	No	0	Yes	2	Yes	7	No	0	No	No	36	37.5	Negative	42	<= 6 weeks (42 days)	1	Yes	Cured	Yes	No	No	No	No	No	No	No	No	No	No		No		No
10	Female	CHW	Relapse	No	No	Yes	No	No	70	6.1	No	-3.37	Q1 - Q2 (-3.24)	SAM (<-3 Zscore)	120	Q2-Q3 (115-120)	No	0	No	0	No	0	No	0	No	No	37	36.5	Positive	79	> 6 weeks (42 days)	0	No	Cured	Yes	No	No	No	No	No	No	No	No	No	Yes	1	No		No
10	Female	CHW	New	Yes	No	No	No	No	66.4	5.9	No	-2.59	> Q4	MAM (<-2 Zscore)	123	>Q3 (>120mm)	No	0	No	0	No	0	No	0	No	No	40	37.4	Negative	19	<= 6 weeks (42 days)	0	No	Cured	Yes	No	No	No	No	No	No	No	No	No	No		No		No
6	Male	CHW	New	Yes	No	No	No	No	62.5	4.5	No	-4.77	<Q1 (-3.69)	SAM (<-3 Zscore)	100	< Q1 (110mm)	No	0	No	0	No	0	No	0	No	No	36	37.1	Negative	70	> 6 weeks (42 days)	0	No	Cured	Yes	No	No	No	No	No	No	No	No	No	No		No		No
14	Male	CHW	New	Yes	No	No	No	No	75.1	7.1	No	-3.67	Q1 - Q2 (-3.24)	SAM (<-3 Zscore)	121	>Q3 (>120mm)	Yes	6	No	0	No	0	Yes	2	No	No	41	37.9	Negative	21	<= 6 weeks (42 days)	0	No	Cured	Yes	No	No	No	No	No	No	No	No	No	No		Yes	1	Yes
7	Male	CHW	New	Yes	No	No	No	No	60.3	4.5	No	-3.73	<Q1 (-3.69)	SAM (<-3 Zscore)	105	< Q1 (110mm)	No	0	No	0	Yes	2	Yes	4	No	No	39	37.7	Negative	63	> 6 weeks (42 days)	2	Yes	Cured	Yes	No	No	No	No	No	No	No	No	No	No		Yes	2	No
18	Female	CHW	New	Yes	No	No	No	No	76.5	7.3	No	-2.99	Q2 - Q3 (-2.75)	MAM (<-2 Zscore)	106	< Q1 (110mm)	No	0	No	0	No	0	Yes	3	No	No	37	36.5	Negative	63	> 6 weeks (42 days)	1	Yes	Cured	Yes	No	No	No	No	No	No	No	No	No	No		Yes	1	Yes
22	Male	CHW	New	Yes	No	No	No	No	85.5	7.9	No	-4.77	<Q1 (-3.69)	SAM (<-3 Zscore)	114	Q1-Q2 (110-115mm)	No	0	No	0	No	0	No	0	No	No	36	35.6	Negative	56	> 6 weeks (42 days)	0	No	Cured	Yes	No	No	No	No	No	No	No	No	No	No		No		No
7	Female	CHW	New	Yes	No	No	No	No	66	5	No	-4.29	<Q1 (-3.69)	SAM (<-3 Zscore)	115	Q1-Q2 (110-115mm)	No	0	No	0	No	0	Yes	4	No	No	36	37.5	Negative	56	> 6 weeks (42 days)	0	No	Cured	Yes	No	No	No	No	No	No	No	No	No	No		Yes	1	No
9	Female	CHW	New	Yes	No	No	No	No	69	6.3	No	-2.69	> Q4	MAM (<-2 Zscore)	116	Q2-Q3 (115-120)	No	0	No	0	No	0	No	0	No	No	36	37.5	Negative	56	> 6 weeks (42 days)	1	Yes	Cured	Yes	No	No	No	No	No	No	No	No	No	No		No		Yes
14	Female	CHW	New	Yes	No	No	No	No	76	6.9	No	-3.51	Q1 - Q2 (-3.24)	SAM (<-3 Zscore)	111	Q1-Q2 (110-115mm)	Yes	6	No	0	No	0	Yes	6	No	No	38	36.7	Negative	70	> 6 weeks (42 days)	0	No	Cured	Yes	No	No	No	No	No	No	No	No	No	No		Yes	2	Yes
15	Male	CHW	New	Yes	No	No	No	No	75	6.8	No	-4.14	<Q1 (-3.69)	SAM (<-3 Zscore)	123	>Q3 (>120mm)	No	0	No	0	No	0	Yes	5	No	No	37	36.8		42	<= 6 weeks (42 days)	0	No	Cured	Yes	No	No	No	No	No	No	No	No	No	No		Yes	1	No
16	Female	CHW	New	Yes	No	No	No	No	76	7.5	No	-2.54	> Q4	MAM (<-2 Zscore)	122	>Q3 (>120mm)	No	0	No	0	No	0	No	0	No	No	38	36.5	Positive	23	<= 6 weeks (42 days)	0	No	Cured	Yes	No	No	No	No	No	No	No	No	No	Yes	1	No		No
16	Female	CHW	New	Yes	No	No	No	No	75	7.3	No	-2.62	> Q4	MAM (<-2 Zscore)	130	>Q3 (>120mm)	No	0	No	0	No	0	No	0	No	No	37	35.5	Positive	59	> 6 weeks (42 days)	0	No	Cured	Yes	No	No	No	No	No	No	No	No	No	Yes	1	Yes	1	No
7	Male	CHW	New	Yes	No	No	No	No	68.5	6	No	-3.75	<Q1 (-3.69)	SAM (<-3 Zscore)	123	>Q3 (>120mm)	No	0	No	0	No	0	No	0	No	No	37	38.1	Negative	70	> 6 weeks (42 days)	0	No	Cured	Yes	No	No	No	No	No	No	No	No	No	Yes	1	Yes	2	Yes
11	Male	CHW	New	Yes	No	No	No	No	68.5	5.8	No	-4.14	<Q1 (-3.69)	SAM (<-3 Zscore)	112	Q1-Q2 (110-115mm)	Yes	3	No	0	Yes	2	Yes	2	No	No	37	37.5	Positive	35	<= 6 weeks (42 days)	0	No	Cured	Yes	No	No	No	No	No	No	No	No	No	Yes	1	Yes	1	Yes
59	Male	CHW	New	Yes	No	No	No	No	76.3	6.9	No	-4.42	<Q1 (-3.69)	SAM (<-3 Zscore)	113	Q1-Q2 (110-115mm)	No	0	No	0	Yes	3	No	0	No	No	33	38.1	Positive	58	> 6 weeks (42 days)	0	No	Cured	Yes	No	No	No	No	No	No	No	No	No	Yes	1	Yes	1	Yes
14	Female	CHW	New	Yes	No	No	No	No	74	7.2	No	-2.53	> Q4	MAM (<-2 Zscore)	110	< Q1 (110mm)	No	0	No	0	No	0	No	0	No	No	36	37.2	Positive	18	<= 6 weeks (42 days)	0	No	Cured	Yes	No	No	No	No	No	No	No	No	No	Yes	1	No		No
11	Male	CHW	New	Yes	No	No	No	No	69.5	6.4	No	-3.3	Q1 - Q2 (-3.24)	SAM (<-3 Zscore)	118	Q2-Q3 (115-120)	No	0	No	0	No	0	No	0	No	No	37	36.5	Positive	58	> 6 weeks (42 days)	0	No	Cured	Yes	No	No	No	No	No	No	No	No	No	Yes	2	Yes	1	No
24	Female	CHW	New	Yes	No	No	No	No	80	8.1	No	-2.74	> Q4	MAM (<-2 Zscore)	126	>Q3 (>120mm)	No	0	No	0	No	0	No	0	No	No	35	38.1	Positive	65	> 6 weeks (42 days)	0	No	Cured	Yes	No	No	No	No	No	No	No	No	No	Yes	2	No		Yes
12	Female	CHW	New	Yes	No	No	No	No	74	7.1	No	-2.7	> Q4	MAM (<-2 Zscore)	112	Q1-Q2 (110-115mm)	No	0	No	0	Yes	2	Yes	2	No	No	35	36.5	Positive	42	<= 6 weeks (42 days)	0	No	Cured	Yes	No	No	No	No	No	No	No	No	No	Yes	1	Yes	1	Yes
8	Female	CHW	New	Yes	No	No	No	No	65	5.6	No	-2.69	> Q4	MAM (<-2 Zscore)	123	>Q3 (>120mm)	No	0	No	0	No	0	No	0	No	No	37	38.1	Positive	28	<= 6 weeks (42 days)	0	No	Cured	Yes	No	No	No	No	No	No	No	No	No	Yes	1	No	0	No
7	Female	CHW	New	Yes	No	No	No	No	67.5	6.1	No	-2.58	> Q4	MAM (<-2 Zscore)	120	Q2-Q3 (115-120)	Yes	2	No	0	No	0	No	0	No	No	38	38.1	Positive	28	<= 6 weeks (42 days)	0	No	Cured	Yes	No	No	No	No	No	No	No	No	No	Yes	1	No	0	Yes
11	Male	CHW	New	Yes	No	No	No	No	69.5	6.2	No	-3.69	<Q1 (-3.69)	SAM (<-3 Zscore)	124	>Q3 (>120mm)	Yes	2	No	0	No	0	No	0	No	No	37	38.1	Negative	42	<= 6 weeks (42 days)	0	No	Cured	Yes	No	No	No	No	No	No	No	No	No	No	0	No	0	Yes
12	Female	CHW	New	Yes	No	No	No	No	70	6.4	No	-2.81	Q2 - Q3 (-2.75)	MAM (<-2 Zscore)	120	Q2-Q3 (115-120)	Yes	4	Yes	2	No	0	No	0	No	No	35	38.1	Negative	21	<= 6 weeks (42 days)	0	No	Cured	Yes	No	No	No	No	No	No	No	No	No	No	0	No	0	Yes
12	Female	CHW	New	Yes	No	No	No	No	70.3	6.4	No	-2.9	Q2 - Q3 (-2.75)	MAM (<-2 Zscore)	110	< Q1 (110mm)	No	0	No	0	No	0	No	0	No	No	37	36.9	Negative	86	> 6 weeks (42 days)	0	No	Cured	Yes	No	No	No	No	No	No	No	No	No	Yes	2	Yes	2	Yes
12	Female	CHW	Relapse	No	No	Yes	No	No	73	6.8	No	-2.95	Q2 - Q3 (-2.75)	MAM (<-2 Zscore)	123	>Q3 (>120mm)	Yes	3	No	0	Yes	3	No	0	No	No	35	36.9	Positive	65	> 6 weeks (42 days)	1	Yes	Cured	Yes	No	No	No	No	No	No	No	No	No	Yes	2	No		Yes
12	Female	CHW	New	Yes	No	No	No	No	67.4	6.2	No	-2.35	> Q4	MAM (<-2 Zscore)	122	>Q3 (>120mm)	Yes	2	No	0	No	0	No	0	No	No	36	37	Negative	45	> 6 weeks (42 days)	0	No	Cured	Yes	No	No	No	No	No	No	No	No	No	No		No		Yes
24	Male	CHW	Relapse	No	No	Yes	No	No	77.3	7	No	-4.47	<Q1 (-3.69)	SAM (<-3 Zscore)	120	Q2-Q3 (115-120)	Yes	4	No	0	No	0	No	0	No	No	36	36.5	Negative	26	<= 6 weeks (42 days)	0	No	Cured	Yes	No	No	No	No	No	No	No	No	No	No		No		Yes
24	Male	CHW	New	Yes	No	No	No	No	75.5	7.5	No	-3.28	Q1 - Q2 (-3.24)	SAM (<-3 Zscore)	121	>Q3 (>120mm)	Yes	6	No	0	No	0	No	0	No	No	36	36.2	Negative	42	<= 6 weeks (42 days)	1	Yes	Cured	Yes	No	No	No	No	No	No	No	No	No	No		No		Yes
8	Female	CHW	Relapse	No	No	Yes	No	No	69.7	6.5	No	-2.53	> Q4	MAM (<-2 Zscore)	120	Q2-Q3 (115-120)	Yes	6	No	0	Yes	3	No	0	No	No	37	38.9	Positive	86	> 6 weeks (42 days)	1	Yes	Cured	Yes	No	No	No	No	No	No	No	No	No	Yes	1	No		Yes
8	Female	CHW	New	Yes	No	No	No	No	64	5.4	No	-2.73	> Q4	MAM (<-2 Zscore)	110	< Q1 (110mm)	Yes	3	No	0	No	0	No	0	No	No	36	36.4	Negative	42	<= 6 weeks (42 days)	1	Yes	Cured	Yes	No	No	No	No	No	No	No	No	No	Yes	1	No		Yes
6	Male	CHW	Trasferred from URENI (Stabilization center / Hospital)	No	No	No	No	Yes	58.1	4.4	No	-2.63	> Q4	MAM (<-2 Zscore)	110	< Q1 (110mm)	No	0	No	0	No	0	No	0	No	No	35	37.3		43	> 6 weeks (42 days)	1	Yes	Not response	No	No	Yes	No	No	No	No	No	No	Yes	No		No		Yes
6	Male	CHW	Trasferred from URENI (Stabilization center / Hospital)	No	No	No	No	Yes	58.1	4.3	No	-2.93	Q2 - Q3 (-2.75)	MAM (<-2 Zscore)	110	< Q1 (110mm)	No	0	No	0	No	0	No	0	No	No	33	36.3		7	<= 6 weeks (42 days)	0	No	Transferred to URENI (Hospital)	No	No	No	No	Yes	No	Yes	Yes	Yes	Yes	No		No		Yes
6	Male	CHW	New	Yes	No	No	No	No	58.1	4.1	No	-3.5	Q1 - Q2 (-3.24)	SAM (<-3 Zscore)	110	< Q1 (110mm)	No	0	No	0	No	0	Yes	3	No	No	35	36.5	Negative	14	<= 6 weeks (42 days)	0	No	Transferred to URENI (Hospital)	No	No	No	No	Yes	No	Yes	Yes	Yes	Yes	No		Yes	1	No
12	Male	CHW	New	Yes	No	No	No	No	75.2	7.1	No	-3.69	<Q1 (-3.69)	SAM (<-3 Zscore)	120	Q2-Q3 (115-120)	No	0	No	0	No	0	Yes	4	No	No	35	36.3	Negative	39	<= 6 weeks (42 days)	1	Yes	Cured	Yes	No	No	No	No	No	No	No	No	No	No		Yes	1	Yes
12	Male	CHW	New	Yes	No	No	No	No	66.6	5.6	No	-3.91	<Q1 (-3.69)	SAM (<-3 Zscore)	110	< Q1 (110mm)	Yes	5	Yes	2	No	0	No	0	No	No	37	36.5	Positive	70	> 6 weeks (42 days)	1	Yes	Cured	Yes	No	No	No	No	No	No	No	No	No	Yes	1	No		Yes
15	Male	CHW	Trasferred from URENI (Stabilization center / Hospital)	No	No	No	No	Yes	75.5	6.8	No	-4.26	<Q1 (-3.69)	SAM (<-3 Zscore)	112	Q1-Q2 (110-115mm)	No	0	No	0	No	0	No	0	No	No	35	36.7	Negative	95	> 6 weeks (42 days)	2	Yes	Cured	Yes	No	No	No	No	No	No	No	No	No	No		No		Yes
15	Male	CHW	New	Yes	No	No	No	No	75.5	6.7	No	-4.42	<Q1 (-3.69)	SAM (<-3 Zscore)	122	>Q3 (>120mm)	Yes	3	Yes	2	Yes	3	No	0	No	No	37	38.6	Positive	7	<= 6 weeks (42 days)	0	No	Transferred to URENI (Hospital)	No	No	No	No	Yes	No	Yes	Yes	Yes	Yes	Yes	1	No		Yes
9	Female	CHW	New	Yes	No	No	No	No	66.9	5.2	No	-4.17	<Q1 (-3.69)	SAM (<-3 Zscore)	110	< Q1 (110mm)	Yes	6	Yes	6	Yes	3	No	0	No	No	35	37.6	Positive	1	<= 6 weeks (42 days)			Transferred to URENI (Hospital)	No	No	No	No	Yes	No	Yes	Yes	Yes	Yes	Yes	1	No		Yes
10	Female	CHW	New	Yes	No	No	No	No	67.6	6.1	No	-2.61	> Q4	MAM (<-2 Zscore)	122	>Q3 (>120mm)	No	0	Yes	4	Yes	3	No	0	No	No	35	37.9	Positive	49	> 6 weeks (42 days)	0	No	Cured	Yes	No	No	No	No	No	No	No	No	No	Yes	1	No		Yes
11	Female	CHW	Trasferred from URENI (Stabilization center / Hospital)	No	No	No	No	Yes	70.1	6.5	No	-2.66	> Q4	MAM (<-2 Zscore)	110	< Q1 (110mm)	No	0	No	0	No	0	No	0	No	No	36	36.6		47	> 6 weeks (42 days)	1	Yes	Cured	Yes	No	No	No	No	No	No	No	No	No	No		No		Yes
11	Female	CHW	Trasferred from URENI (Stabilization center / Hospital)	No	No	No	No	Yes	70.1	6.1	No	-3.4	Q1 - Q2 (-3.24)	SAM (<-3 Zscore)	110	< Q1 (110mm)	No	0	No	0	No	0	No	0	No	No	37	38.2	Negative	45	> 6 weeks (42 days)	0	No	Transferred to URENI (Hospital)	No	No	No	No	Yes	No	No	Yes	No	Yes	No		No		No
11	Female	CHW	New	Yes	No	No	No	No	70.1	5.4	No	-4.67	<Q1 (-3.69)	SAM (<-3 Zscore)	110	< Q1 (110mm)	Yes	8	Yes	4	Yes	2	No	0	No	No	38	41.8	Positive	1	<= 6 weeks (42 days)			Transferred to URENI (Hospital)	No	No	No	No	Yes	No	Yes	Yes	Yes	Yes	Yes	1	No		Yes
26	Female	CHW	Transferred from URENAS (OTP)	No	No	No	Yes	No	73.5	7	No	-2.92	Q2 - Q3 (-2.75)	MAM (<-2 Zscore)	110	< Q1 (110mm)	No	0	No	0	No	0	No	0	No	No	35	37		37	<= 6 weeks (42 days)	0	No	Cured	Yes	No	No	No	No	No	No	No	No	No	No		Yes	1	No
26	Female	CHW	Relapse	No	No	Yes	No	No	73	7	No	-2.79	Q2 - Q3 (-2.75)	MAM (<-2 Zscore)	118	Q2-Q3 (115-120)	No	0	No	0	Yes	5	No	0	No	No	37	37.4	Positive	14	<= 6 weeks (42 days)	0	No	Cured	Yes	No	No	No	No	No	No	No	No	No	Yes	1	No		Yes
26	Female	CHW	New	Yes	No	No	No	No	74.3	6.7	No	-3.61	Q1 - Q2 (-3.24)	SAM (<-3 Zscore)	111	Q1-Q2 (110-115mm)	Yes	3	No	0	Yes	3	No	0	No	No	37	36.2	Negative	14	<= 6 weeks (42 days)	0	No	Transferred to URENAS (OTP)	No	No	No	No	No	Yes	Yes	Yes	No	No	No		No		Yes
9	Female	CHW	Trasferred from URENI (Stabilization center / Hospital)	No	No	No	No	Yes	68.8	5.9	No	-3.39	Q1 - Q2 (-3.24)	SAM (<-3 Zscore)	110	< Q1 (110mm)	No	0	No	0	No	0	No	0	No	No	35	36.5		58	> 6 weeks (42 days)	1	Yes	Cured	Yes	No	No	No	No	No	No	No	No	No	No		No		No
9	Female	CHW	New	Yes	No	No	No	No	67.8	6.1	No	-2.68	> Q4	MAM (<-2 Zscore)	114	Q1-Q2 (110-115mm)	Yes	3	No	0	No	0	No	0	No	No	36	36.6	Negative	42	<= 6 weeks (42 days)	1	Yes	Transferred to URENI (Hospital)	No	No	No	No	Yes	No	No	Yes	No	Yes	No		No		Yes
10	Male	CHW	New	Yes	No	No	No	No	68.4	6.3	No	-3.12	Q2 - Q3 (-2.75)	SAM (<-3 Zscore)	120	Q2-Q3 (115-120)	No	0	No	0	No	0	No	0	No	No	36	37.4	Negative	111	> 6 weeks (42 days)	1	Yes	Cured	Yes	No	No	No	No	No	No	No	No	No	No		No		Yes
25	Female	CHW	New	Yes	No	No	No	No	79.3	7.8	No	-3.02	Q2 - Q3 (-2.75)	SAM (<-3 Zscore)	112	Q1-Q2 (110-115mm)	Yes	5	Yes	3	No	0	No	0	No	No	33	36.2	Negative	43	> 6 weeks (42 days)	0	No	Cured	Yes	No	No	No	No	No	No	No	No	No	No		No		Yes
23	Male	CHW	New	Yes	No	No	No	No	80	7.5	No	-4.1	<Q1 (-3.69)	SAM (<-3 Zscore)	118	Q2-Q3 (115-120)	Yes	3	No	0	Yes	5	No	0	No	No	35	37.3	Positive	43	> 6 weeks (42 days)	1	Yes	Cured	Yes	No	No	No	No	No	No	No	No	No	Yes	2	No		Yes
22	Female	CHW	New	Yes	No	No	No	No	74.8	7.2	No	-2.74	> Q4	MAM (<-2 Zscore)	115	Q1-Q2 (110-115mm)	Yes	6	No	0	No	0	No	0	No	No	37	36.7	Negative	39	<= 6 weeks (42 days)	0	No	Cured	Yes	No	No	No	No	No	No	No	No	No	No		No		Yes
9	Male	CHW	Relapse	No	No	Yes	No	No	69.9	6.5	No	-3.25	Q1 - Q2 (-3.24)	SAM (<-3 Zscore)	125	>Q3 (>120mm)	Yes	6	Yes	5	Yes	3	No	0	No	No	34	38.9	Positive	32	<= 6 weeks (42 days)	0	No	Cured	Yes	No	No	No	No	No	No	No	No	No	Yes	1	Yes	1	Yes
9	Male	CHW	New	Yes	No	No	No	No	68.2	6.2	No	-3.25	Q1 - Q2 (-3.24)	SAM (<-3 Zscore)	120	Q2-Q3 (115-120)	Yes	4	No	0	Yes	3	No	0	No	No	39	39.8	Positive	39	<= 6 weeks (42 days)	0	No	Cured	Yes	No	No	No	No	No	No	No	No	No	Yes	1	Yes	1	Yes
16	Female	CHW	New	Yes	No	No	No	No	73.5	6.8	No	-3.09	Q2 - Q3 (-2.75)	SAM (<-3 Zscore)	111	Q1-Q2 (110-115mm)	Yes	5	No	0	Yes	3	No	0	No	No	37	36.1	Positive	37	<= 6 weeks (42 days)	0	No	Cured	Yes	No	No	No	No	No	No	No	No	No	Yes	1	No		Yes
10	Female	CHW	New	Yes	No	No	No	No	71	6.7	No	-2.56	> Q4	MAM (<-2 Zscore)	113	Q1-Q2 (110-115mm)	Yes	5	Yes	3	No	0	No	0	No	No	38	36.1	Positive	15	<= 6 weeks (42 days)	0	No	Cured	Yes	No	No	No	No	No	No	No	No	No	Yes	1	No		Yes
12	Male	CHW	New	Yes	No	No	No	No	73.3	7.1	No	-3.2	Q2 - Q3 (-2.75)	SAM (<-3 Zscore)	120	Q2-Q3 (115-120)	Yes	6	Yes	2	Yes	3	No	0	No	No	36	37.6	Negative	63	> 6 weeks (42 days)	2	Yes	Cured	Yes	No	No	No	No	No	No	No	No	No	No		No		Yes
10	Female	CHW	New	Yes	No	No	No	No	70.1	5.7	No	-4.12	<Q1 (-3.69)	SAM (<-3 Zscore)	120	Q2-Q3 (115-120)	Yes	4	No	0	No	0	No	0	No	No	35	36.5	Negative	82	> 6 weeks (42 days)	0	No	Cured	Yes	No	No	No	No	No	No	No	No	No	No		No		Yes
24	Female	CHW	New	Yes	No	No	No	No	78.5	7.9	No	-2.67	> Q4	MAM (<-2 Zscore)	130	>Q3 (>120mm)	Yes	8	Yes	3	No	0	No	0	No	No	37	36.4	Negative	18	<= 6 weeks (42 days)	0	No	Cured	Yes	No	No	No	No	No	No	No	No	No	No		Yes	1	Yes
28	Female	CHW	New	Yes	No	No	No	No	81.3	8.4	No	-2.63	> Q4	MAM (<-2 Zscore)	120	Q2-Q3 (115-120)	Yes	5	No	0	Yes	3	Yes	3	No	No	39	37.8	Positive	17	<= 6 weeks (42 days)	0	No	Cured	Yes	No	No	No	No	No	No	No	No	No	Yes	1	Yes	1	Yes
59	Female	CHW	New	Yes	No	No	No	No	96.6	11.1	No	-2.96	Q2 - Q3 (-2.75)	MAM (<-2 Zscore)	128	>Q3 (>120mm)	No	0	No	0	Yes	2	Yes	2	No	No	31	37.2	Negative	27	<= 6 weeks (42 days)	0	No	Cured	Yes	No	No	No	No	No	No	No	No	No	No		Yes	1	No
9	Female	CHW	New	Yes	No	No	No	No	65.3	5.6	No	-2.81	Q2 - Q3 (-2.75)	MAM (<-2 Zscore)	117	Q2-Q3 (115-120)	Yes	3	No	0	Yes	3	No	0	No	No	35	36.2	Negative	47	> 6 weeks (42 days)	0	No	Cured	Yes	No	No	No	No	No	No	No	No	No	No		No		Yes
19	Male	CHW	Relapse	No	No	Yes	No	No	73.8	7	No	-3.5	Q1 - Q2 (-3.24)	SAM (<-3 Zscore)	110	< Q1 (110mm)	No	0	No	0	No	0	No	0	No	No	32	36.2	Negative	35	<= 6 weeks (42 days)	0	No	Cured	Yes	No	No	No	No	No	No	No	No	No	No		No		No
19	Male	CHW	New	Yes	No	No	No	No	68.7	6.7	No	-2.43	> Q4	MAM (<-2 Zscore)	110	< Q1 (110mm)	No	0	No	0	No	0	No	0	No	No	36	37.2	Negative	62	> 6 weeks (42 days)	4	Yes	Cured	Yes	No	No	No	No	No	No	No	No	No	No		No		No
24	Male	CHW	Trasferred from URENI (Stabilization center / Hospital)	No	No	No	No	Yes	71.1	6.7	No	-3.47	Q1 - Q2 (-3.24)	SAM (<-3 Zscore)	113	Q1-Q2 (110-115mm)	No	0	No	0	No	0	No	0	No	No	37	36.4	Negative	56	> 6 weeks (42 days)	2	Yes	Cured	Yes	No	No	No	No	No	No	No	No	No	No		Yes	1	Yes
24	Male	CHW	New	Yes	No	No	No	No	71	5	No	-6.5	<Q1 (-3.69)	SAM (<-3 Zscore)	105	< Q1 (110mm)	No	0	No	0	No	0	No	0	No	No	37	37	Negative	0				Transferred to URENI (Hospital)	No	No	No	No	Yes	No	Yes	Yes	Yes	Yes	No		No		No
10	Female	CHW	Trasferred from URENI (Stabilization center / Hospital)	No	No	No	No	Yes	67.4	6.3	No	-2.16	> Q4	MAM (<-2 Zscore)	115	Q1-Q2 (110-115mm)	No	0	No	0	No	0	No	0	No	No	36	35.7		75	> 6 weeks (42 days)	0	No	Cured	Yes	No	No	No	No	No	No	No	No	No	No		Yes	1	No
10	Female	CHW	Relapse	No	No	Yes	No	No	67.6	6.1	No	-2.61	> Q4	MAM (<-2 Zscore)	113	Q1-Q2 (110-115mm)	No	0	No	0	Yes	2	Yes	3	No	No	33	36.8	Negative	20	<= 6 weeks (42 days)	0	No	Cured	Yes	No	No	No	No	No	No	No	No	No	No		Yes	1	No
10	Female	CHW	Readmission	No	Yes	No	No	No	67.3	5.9	No	-2.91	Q2 - Q3 (-2.75)	MAM (<-2 Zscore)	105	< Q1 (110mm)	Yes	2	No	0	Yes	5	Yes	3	No	No	40	38.1	Negative	0				Transferred to URENI (Hospital)	No	No	No	No	Yes	No	Yes	Yes	Yes	Yes	No		Yes	1	Yes
10	Female	CHW	New	Yes	No	No	No	No	67.3	5.5	No	-3.7	<Q1 (-3.69)	SAM (<-3 Zscore)	105	< Q1 (110mm)	No	0	No	0	No	0	No	0	No	No	38	37.3	Negative	54	> 6 weeks (42 days)	2	Yes	Defaulted	No	Yes	No	No	No	No	No	No	No	No	No		Yes	1	No
10	Male	CHW	Relapse	No	No	Yes	No	No	74.2	7.2	No	-3.27	Q1 - Q2 (-3.24)	SAM (<-3 Zscore)	118	Q2-Q3 (115-120)	No	0	No	0	Yes	5	Yes	6	No	No	30	36.8	Negative	42	<= 6 weeks (42 days)	1	Yes	Cured	Yes	No	No	No	No	No	No	No	No	No	No		Yes	2	Yes
10	Male	CHW	New	Yes	No	No	No	No	70.5	6.2	No	-4	<Q1 (-3.69)	SAM (<-3 Zscore)	113	Q1-Q2 (110-115mm)	No	0	No	0	No	0	No	0	No	No	34	36.6	Negative	47	> 6 weeks (42 days)	0	No	Cured	Yes	No	No	No	No	No	No	No	No	No	No		No		No
32	Male	CHW	New	Yes	No	No	No	No	77.3	7.6	No	-3.53	Q1 - Q2 (-3.24)	SAM (<-3 Zscore)	120	Q2-Q3 (115-120)	Yes	4	No	0	No	0	No	0	No	No	33	36.8	Negative	60	> 6 weeks (42 days)	0	No	Cured	Yes	No	No	No	No	No	No	No	No	No	No		No		Yes
9	Female	CHW	Trasferred from URENI (Stabilization center / Hospital)	No	No	No	No	Yes	70.7	6.6	No	-2.65	> Q4	MAM (<-2 Zscore)	110	< Q1 (110mm)	No	0	No	0	No	0	No	0	No	No	33	36.8	Negative	34	<= 6 weeks (42 days)	0	No	Cured	Yes	No	No	No	No	No	No	No	No	No	No		Yes	1	No
9	Female	CHW	New	Yes	No	No	No	No	70.7	6	No	-3.74	<Q1 (-3.69)	SAM (<-3 Zscore)	110	< Q1 (110mm)	No	0	No	0	Yes	3	Yes	2	No	No	36	38.3	Negative	13	<= 6 weeks (42 days)	0	No	Transferred to URENI (Hospital)	No	No	No	No	Yes	No	Yes	Yes	Yes	Yes	No		Yes	1	No
7	Male	CHW	New	Yes	No	No	No	No	64.3	5.1	No	-4.12	<Q1 (-3.69)	SAM (<-3 Zscore)	110	< Q1 (110mm)	No	0	No	0	Yes	3	Yes	4	No	No	38	37.6	Negative	0				Transferred to URENAS (OTP)	No	No	No	No	No	Yes	Yes	Yes	No	No	No		Yes	1	No
10	Male	CHW	New	Yes	No	No	No	No	68.6	6.2	No	-3.39	Q1 - Q2 (-3.24)	SAM (<-3 Zscore)	123	>Q3 (>120mm)	No	0	No	0	No	0	Yes	5	No	No	33	37	Negative	10	<= 6 weeks (42 days)	0	No	Cured	Yes	No	No	No	No	No	No	No	No	No	No		Yes	1	No
24	Female	CHW	New	Yes	No	No	No	No	74.3	7.2	No	-2.79	Q2 - Q3 (-2.75)	MAM (<-2 Zscore)	113	Q1-Q2 (110-115mm)	No	0	No	0	No	0	No	0	No	No	33	37.3	Negative	40	<= 6 weeks (42 days)	0	No	Cured	Yes	No	No	No	No	No	No	No	No	No	No		No		No
10	Female	CHW	New	Yes	No	No	No	No	73.5	6.6	No	-3.42	Q1 - Q2 (-3.24)	SAM (<-3 Zscore)	113	Q1-Q2 (110-115mm)	Yes	4	No	0	Yes	5	Yes	3	No	No	39	38	Negative	31	<= 6 weeks (42 days)	0	No	Cured	Yes	No	No	No	No	No	No	No	No	No	No		Yes	1	Yes
14	Female	CHW	New	Yes	No	No	No	No	73.7	7.1	No	-2.62	> Q4	MAM (<-2 Zscore)	123	>Q3 (>120mm)	No	0	No	0	Yes	3	No	0	No	No	38	37.2	Negative	26	<= 6 weeks (42 days)	0	No	Cured	Yes	No	No	No	No	No	No	No	No	No	No		Yes	1	No
35	Female	CHW	New	Yes	No	No	No	No	77.5	7.1	No	-3.68	Q1 - Q2 (-3.24)	SAM (<-3 Zscore)	110	< Q1 (110mm)	Yes	3	No	0	Yes	4	No	0	No	No	33	38.8	Positive	0				Transferred to URENI (Hospital)	No	No	No	No	Yes	No	Yes	Yes	Yes	Yes	Yes	1	Yes	1	Yes
18	Female	CHW	New	Yes	No	No	No	No	72.2	6.7	No	-2.91	Q2 - Q3 (-2.75)	MAM (<-2 Zscore)	118	Q2-Q3 (115-120)	No	0	No	0	Yes	4	No	0	No	No	31	36.9	Negative	49	> 6 weeks (42 days)	1	Yes	Cured	Yes	No	No	No	No	No	No	No	No	No	No		Yes	1	No
15	Female	CHW	New	Yes	No	No	No	No	66.6	5.9	No	-2.67	> Q4	MAM (<-2 Zscore)	110	< Q1 (110mm)	No	0	No	0	No	0	Yes	4	No	No	32	36.3	Negative	14	<= 6 weeks (42 days)	0	No	Cured	Yes	No	No	No	No	No	No	No	No	No	No		Yes	1	No
36	Female	CHW	New	Yes	No	No	No	No	80.4	8.1	No	-2.84	Q2 - Q3 (-2.75)	MAM (<-2 Zscore)	120	Q2-Q3 (115-120)	No	0	No	0	Yes	4	Yes	3	No	No	30	38.1	Negative	54	> 6 weeks (42 days)	1	Yes	Cured	Yes	No	No	No	No	No	No	No	No	No	No		Yes	1	Yes
7	Female	CHW	New	Yes	No	No	No	No	64.3	5.5	No	-2.63	> Q4	MAM (<-2 Zscore)	120	Q2-Q3 (115-120)	No	0	No	0	No	0	No	0	No	No	30	37.2	Negative	32	<= 6 weeks (42 days)	0	No	Cured	Yes	No	No	No	No	No	No	No	No	No	No		No		No
30	Male	CHW	New	Yes	No	No	No	No	78.4	7.9	No	-3.3	Q1 - Q2 (-3.24)	SAM (<-3 Zscore)	113	Q1-Q2 (110-115mm)	No	0	No	0	No	0	Yes	3	No	No	31	36.8	Negative	29	<= 6 weeks (42 days)	0	No	Cured	Yes	No	No	No	No	No	No	No	No	No	No		Yes	1	No
12	Female	CHW	New	Yes	No	No	No	No	78.1	7.3	No	-3.35	Q1 - Q2 (-3.24)	SAM (<-3 Zscore)	122	>Q3 (>120mm)	No	0	No	0	No	0	No	0	No	No	30	36.7	Negative	60	> 6 weeks (42 days)	0	No	Cured	Yes	No	No	No	No	No	No	No	No	No	No		No		No
37	Male	CHW	New	Yes	No	No	No	No	71.8	6.9	No	-3.32	Q1 - Q2 (-3.24)	SAM (<-3 Zscore)	115	Q1-Q2 (110-115mm)	No	0	No	0	No	0	No	0	No	No	31	36.3	Negative	29	<= 6 weeks (42 days)	0	No	Cured	Yes	No	No	No	No	No	No	No	No	No	No		No		No
16	Female	CHW	New	Yes	No	No	No	No	79.4	8.1	No	-2.42	> Q4	MAM (<-2 Zscore)	123	>Q3 (>120mm)	No	0	No	0	Yes	3	No	0	No	No	32	36.6	Positive	72	> 6 weeks (42 days)	0	No	Cured	Yes	No	No	No	No	No	No	No	No	No	Yes	2	No		No
12	Male	CHW	New	Yes	No	No	No	No	73.1	7.1	No	-3.14	Q2 - Q3 (-2.75)	SAM (<-3 Zscore)	116	Q2-Q3 (115-120)	No	0	No	0	Yes	3	No	0	No	No	33	38.1	Positive	21	<= 6 weeks (42 days)	0	No	Cured	Yes	No	No	No	No	No	No	No	No	No	Yes	1	No		No
13	Male	CHW	New	Yes	No	No	No	No	71.6	6.6	No	-3.59	Q1 - Q2 (-3.24)	SAM (<-3 Zscore)	120	Q2-Q3 (115-120)	No	0	No	0	No	0	No	0	No	No	33	36.8	Negative	49	> 6 weeks (42 days)	0	No	Cured	Yes	No	No	No	No	No	No	No	No	No	No		No		Yes
7	Male	CHW	New	Yes	No	No	No	No	61.5	4.8	No	-3.59	Q1 - Q2 (-3.24)	SAM (<-3 Zscore)	109	< Q1 (110mm)	No	0	No	0	No	0	No	0	No	No	36	37.1	Negative	76	> 6 weeks (42 days)	0	No	Cured	Yes	No	No	No	No	No	No	No	No	No	No		Yes	1	Yes
18	Male	CHW	New	Yes	No	No	No	No	75.3	7.4	No	-3.22	Q2 - Q3 (-2.75)	SAM (<-3 Zscore)	117	Q2-Q3 (115-120)	No	0	No	0	Yes	3	Yes	3	No	No	31	36.9	Positive	19	<= 6 weeks (42 days)	0	No	Cured	Yes	No	No	No	No	No	No	No	No	No	Yes	1	Yes	1	No
25	Male	Health Facility	Trasferred from URENI (Stabilization center / Hospital)	No	No	No	No	Yes	72	7.3	No	-2.66	> Q4	MAM (<-2 Zscore)	126	>Q3 (>120mm)	No	0	No	0	No	0	No	0	No	No	32	35.8	Negative	21	<= 6 weeks (42 days)	0	No	Cured	Yes	No	No	No	No	No	No	No	No	No	No		No		No
25	Male	Health Facility	Relapse	No	No	Yes	No	No	75.1	6.9	No	-4.16	<Q1 (-3.69)	SAM (<-3 Zscore)	117	Q2-Q3 (115-120)	Yes	3	Yes	3	No	0	No	0	No	No	36	38.2	Positive	31	<= 6 weeks (42 days)	1	Yes	Cured	Yes	No	No	No	No	No	No	No	No	No	Yes	2	Yes	2	Yes
14	Male	CHW	Trasferred from URENI (Stabilization center / Hospital)	No	No	No	No	Yes	75	7.4	No	-3.14	Q2 - Q3 (-2.75)	SAM (<-3 Zscore)	127	>Q3 (>120mm)	No	0	No	0	No	0	No	0	No	No	33	36.6	Negative	28	<= 6 weeks (42 days)	0	No	Cured	Yes	No	No	No	No	No	No	No	No	No	No		No		No
9	Female	CHW	Trasferred from URENI (Stabilization center / Hospital)	No	No	No	No	Yes	70.5	7.1	No	-1.73	> Q4	Not acute (>-2 Zscore)	105	< Q1 (110mm)	No	0	No	0	No	0	No	0	No	No	36	36.5		26	<= 6 weeks (42 days)	0	No	Cured	Yes	No	No	No	No	No	No	No	No	No	No		No		No
18	Female	Health Facility	Trasferred from URENI (Stabilization center / Hospital)	No	No	No	No	Yes	71	6.5	No	-2.93	Q2 - Q3 (-2.75)	MAM (<-2 Zscore)	110	< Q1 (110mm)	No	0	No	0	No	0	Yes	3	No	No	38	37	Negative	21	<= 6 weeks (42 days)	0	No	Cured	Yes	No	No	No	No	No	No	No	No	No	No		Yes	2	No
24	Male	CHW	Trasferred from URENI (Stabilization center / Hospital)	No	No	No	No	Yes	83.5	9.1	No	-2.75	Q2 - Q3 (-2.75)	MAM (<-2 Zscore)	130	>Q3 (>120mm)	No	0	No	0	No	0	No	0	No	No	38	37.5		14	<= 6 weeks (42 days)	0	No	Cured	Yes	No	No	No	No	No	No	No	No	No	No		No		No
12	Female	CHW	Trasferred from URENI (Stabilization center / Hospital)	No	No	No	No	Yes	70.3	6.1	No	-3.45	Q1 - Q2 (-3.24)	SAM (<-3 Zscore)	115	Q1-Q2 (110-115mm)	No	0	No	0	No	0	No	0	No	No	36	37.5			<= 6 weeks (42 days)	0	No	Cured	Yes	No	No	No	No	No	No	No	No	No	No		No		No
24	Male	CHW	Trasferred from URENI (Stabilization center / Hospital)	No	No	No	No	Yes	75.8	7.7	No	-3.03	Q2 - Q3 (-2.75)	SAM (<-3 Zscore)	112	Q1-Q2 (110-115mm)	No	0	No	0	No	0	No	0	No	No	35	37.5		19	<= 6 weeks (42 days)	0	No	Cured	Yes	No	No	No	No	No	No	No	No	No	No		No		No
24	Female	CHW	Trasferred from URENI (Stabilization center / Hospital)	No	No	No	No	Yes	78	7.1	No	-3.79	<Q1 (-3.69)	SAM (<-3 Zscore)	100	< Q1 (110mm)	No	0	No	0	No	0	No	0	No	No	37	37.5		35	<= 6 weeks (42 days)	0	No	Cured	Yes	No	No	No	No	No	No	No	No	No	No		No		No
6	Male	CHW	Trasferred from URENI (Stabilization center / Hospital)	No	No	No	No	Yes	56	4.4	No	-1.12	> Q4	Not acute (>-2 Zscore)	110	< Q1 (110mm)	No	0	No	0	No	0	No	0	No	No	36	36.6	Negative	28	<= 6 weeks (42 days)	0	No	Cured	Yes	No	No	No	No	No	No	No	No	No	Yes	1	Yes	1	No
24	Female	Health Facility	Trasferred from URENI (Stabilization center / Hospital)	No	No	No	No	Yes	77	7.8	No	-2.47	> Q4	MAM (<-2 Zscore)	115	Q1-Q2 (110-115mm)	No	0	No	0	No	0	No	0	No	No		36	Negative	38	<= 6 weeks (42 days)	0	No	Cured	Yes	No	No	No	No	No	No	No	No	No	No		No		No
16	Male	CHW	Trasferred from URENI (Stabilization center / Hospital)	No	No	No	No	Yes	77	8.5	No	-1.88	> Q4	Not acute (>-2 Zscore)	126	>Q3 (>120mm)	No	0	No	0	No	0	No	0	No	No	37	38.1		21	<= 6 weeks (42 days)	0	No	Cured	Yes	No	No	No	No	No	No	No	No	No	No		Yes	1	No
36	Male	CHW	Trasferred from URENI (Stabilization center / Hospital)	No	No	No	No	Yes	85.5	9.5	No	-2.76	Q2 - Q3 (-2.75)	MAM (<-2 Zscore)	130	>Q3 (>120mm)	No	0	No	0	No	0	No	0	No	No	32	36.6	Negative	14	<= 6 weeks (42 days)	0	No	Cured	Yes	No	No	No	No	No	No	No	No	No	No		No		No
26	Male	Health Facility	Trasferred from URENI (Stabilization center / Hospital)	No	No	No	No	Yes	82	9	No	-2.49	> Q4	MAM (<-2 Zscore)	115	Q1-Q2 (110-115mm)	No	0	No	0	No	0	No	0	No	No	30	35.5	Negative	21	<= 6 weeks (42 days)	0	No	Cured	Yes	No	No	No	No	No	No	No	No	No	No		No		No
30	Female	CHW	Trasferred from URENI (Stabilization center / Hospital)	No	No	No	No	Yes	71	7.6	No	-1.27	> Q4	Not acute (>-2 Zscore)	120	Q2-Q3 (115-120)	No	0	No	0	No	0	No	0	No	No	35	36.5		7	<= 6 weeks (42 days)	0	No	Cured	Yes	No	No	No	No	No	No	No	No	No	No		No		No
30	Female	CHW	Trasferred from URENI (Stabilization center / Hospital)	No	No	No	No	Yes	71	6.1	No	-3.83	<Q1 (-3.69)	SAM (<-3 Zscore)	105	< Q1 (110mm)	No	0	No	0	No	0	No	0	No	No	36	36.7		21	<= 6 weeks (42 days)	0	No	Transferred to URENI (Hospital)	No	No	No	No	Yes	No	No	Yes	No	Yes	Yes	2	No		No
31	Female	CHW	Trasferred from URENI (Stabilization center / Hospital)	No	No	No	No	Yes	78.5	7.2	No	-3.74	<Q1 (-3.69)	SAM (<-3 Zscore)	108	< Q1 (110mm)	No	0	No	0	No	0	No	0	No	No	31	37.4		35	<= 6 weeks (42 days)	0	No	Cured	Yes	No	No	No	No	No	No	No	No	No	No		No		No
[truncated: 10 more columns]
